# Supplementary material for: On the origin of acoustic emission in the stress-induced martensite regime of shape memory alloys
Source: Nat Commun. 2026 Jun 5;17:5015. doi: 10.1038/s41467-026-73946-9 (PMC13241483; doi:10.1038/s41467-026-73946-9)
Supplement: Supplementary file 3 — Source Data [file 41467_2026_73946_MOESM3_ESM.xlsx]

## Sheet: Figure 1
Figure 1
strain, %	stress, MPa
0.105181	11.9285
0.107835	12.8024
0.110876	13.79
0.115678	15.056
0.130347	16.1629
0.130065	17.1114
0.139265	17.9455
0.148305	19.1378
0.155288	20.0929
0.161781	21.518
0.166631	22.6552
0.174412	23.7507
0.180645	25.3933
0.199022	26.13
0.203605	27.1494
0.206971	28.6011
0.207819	29.3547
0.224081	30.4335
0.225397	31.2258
0.235841	32.2272
0.232882	33.0588
0.249171	34.3578
0.252292	35.3223
0.248802	36.6828
0.262865	37.4187
0.257533	38.657
0.27985	39.3617
0.276805	40.8971
0.279365	41.5981
0.28291	42.3626
0.293494	43.9409
0.291075	44.4835
0.309151	46.1683
0.315576	47.3976
0.311803	48.6722
0.329015	50.1088
0.336583	51.3964
0.329323	52.7032
0.353326	53.7908
0.34945	55.0112
0.364962	56.1633
0.353785	57.2347
0.377232	58.3785
0.372102	59.2907
0.381013	60.4902
0.381169	61.5185
0.386243	62.6762
0.404271	64.3667
0.404969	65.3199
0.415828	66.5193
0.417353	68.1605
0.42165	68.7
0.417865	70.0686
0.433526	70.8839
0.447824	72.1054
0.452635	73.8136
0.450173	74.7197
0.464561	76.3231
0.470618	77.8823
0.471136	79.0899
0.480669	80.6297
0.494919	81.0054
0.484418	81.0128
0.482065	81.2962
0.484593	81.024
0.502177	80.7401
0.476567	80.3784
0.492083	80.6963
0.484268	80.883
0.492683	80.602
0.490208	81.0162
0.48944	80.9583
0.489424	81.0526
0.492126	80.7588
0.487349	80.6434
0.483395	80.5659
0.492271	80.4873
0.476219	80.5669
0.484667	80.9611
0.492103	80.7794
0.487034	81.1674
0.499509	82.3433
0.497851	83.9543
0.51251	85.3487
0.509492	86.7057
0.523261	88.3227
0.515972	89.1332
0.534523	90.3021
0.53133	91.9283
0.538773	92.7168
0.547761	94.3139
0.556368	95.4659
0.567462	96.5149
0.568114	98.2579
0.57577	99.3668
0.573404	100.891
0.576532	101.891
0.586667	103.063
0.587615	104.406
0.598508	105.534
0.605923	106.781
0.616026	108.098
0.623174	109.133
0.625956	111.028
0.633462	112.358
0.639203	114.129
0.651808	115.279
0.654598	116.475
0.660138	118.128
0.66678	119.277
0.674985	120.233
0.670221	121.525
0.687195	122.525
0.681345	123.713
0.684139	124.607
0.695442	126.359
0.697292	127.896
0.707652	129.16
0.713351	130.715
0.715603	131.654
0.723235	133.154
0.724607	134.269
0.726237	135.692
0.73848	136.926
0.744466	138.3
0.758405	140.144
0.766343	142.1
0.765275	143.529
0.774048	145.153
0.778063	146.276
0.785278	147.893
0.797511	149.551
0.7958	150.577
0.815857	152.586
0.800208	153.673
0.814344	154.785
0.817284	156.385
0.829829	157.956
0.83993	159.609
0.831972	161.045
0.843175	162.419
0.851553	163.533
0.857863	165.119
0.856196	166.402
0.869647	167.377
0.869414	168.988
0.884858	170.365
0.881177	171.968
0.886425	173.722
0.894587	175.109
0.907299	176.757
0.905137	178.333
0.919612	179.728
0.925432	181.785
0.927913	183.159
0.934137	184.592
0.941565	186.348
0.93867	187.222
0.96165	188.513
0.953679	189.982
0.964149	191.599
0.974087	193.655
0.971918	194.945
0.98265	196.525
0.987335	197.421
0.979501	199.416
1.00069	200.411
0.99904	200.314
0.994211	200.532
1.00301	200.462
1.00091	200.571
0.997016	201.029
1.00122	201.091
1.00967	201.87
1.00908	201.826
1.00661	202.379
1.01458	201.674
1.02953	197.854
1.0463	193.707
1.05201	192.651
1.05402	192.636
1.05947	193.239
1.06398	193.386
1.08064	194.058
1.09276	194.161
1.11013	194.258
1.11815	194.545
1.13874	194.081
1.14224	194.371
1.16073	194.053
1.15784	194.16
1.17599	194.392
1.18419	194.38
1.19562	194.68
1.20936	194.872
1.21428	195.053
1.22938	195.545
1.24393	195.438
1.25428	195.879
1.26579	196.077
1.2751	195.977
1.28563	196.383
1.28874	196.318
1.31284	196.23
1.3028	196.469
1.33338	196.53
1.33642	196.232
1.35158	196.433
1.35879	196.507
1.37673	196.229
1.38535	196.439
1.40151	196.781
1.41557	196.221
1.42896	196.704
1.43095	196.404
1.4417	196.396
1.44995	196.519
1.47322	196.519
1.48737	197.076
1.49475	197.057
1.5043	197.133
1.52901	197.335
1.53063	197.323
1.5511	197.008
1.56234	197.016
1.56141	197.076
1.57164	197.533
1.57601	197.602
1.59975	197.592
1.59885	197.98
1.62358	197.385
1.62795	197.984
1.64743	197.208
1.65143	197.92
1.66289	197.851
1.67155	197.423
1.67938	197.767
1.70132	197.789
1.70288	197.977
1.71597	198.443
1.73347	198.347
1.7402	198.467
1.75743	198.381
1.77332	197.9
1.78043	197.839
1.79362	197.981
1.81353	198.146
1.80313	198.005
1.82657	198.247
1.83028	198.465
1.85093	198.275
1.85705	198.832
1.86782	197.818
1.87334	198.209
1.8917	198.231
1.89583	198.106
1.91582	198.143
1.92965	198.112
1.93163	198.325
1.95449	198.317
1.95123	198.629
1.97212	198.97
1.96744	198.451
1.98681	198.928
1.99616	198.367
1.99512	197.644
2.00823	197.647
2.00426	197.266
2.00934	197.102
2.00342	197.021
2.01506	196.399
2.01026	196.363
2.01578	195.971
2.01004	195.724
2.00717	195.837
2.01211	195.35
2.00602	195.539
2.01502	195.032
2.0087	195.025
2.01638	194.804
2.00914	194.634
2.0163	194.468
2.01715	194.043
2.01567	193.9
2.01556	194.017
2.0193	194.13
2.015	194.309
2.01122	194.268
2.01525	194.517
2.01844	194.658
2.01773	194.241
2.02564	194.458
2.02324	194.47
2.01747	194.252
2.01723	194.194
2.02352	193.426
2.02554	193.705
2.02392	193.363
2.02112	193.36
2.02439	193.562
2.01879	193.418
2.02014	193.843
2.01593	193.56
2.0144	193.048
2.02966	192.753
2.01845	192.368
2.02933	192.495
2.01448	192.454
2.01573	192.198
2.01772	192.484
2.01514	192.353
2.02606	192.756
2.0207	192.75
2.01929	192.694
2.02224	192.905
2.01957	192.766
2.0215	192.702
2.02589	192.189
2.02363	192.092
2.02767	192.313
2.02514	191.96
2.02121	192.201
2.0302	192.025
2.01837	191.952
2.02953	191.986
2.00971	192.066
2.03148	191.995
2.02307	191.902
2.0259	191.513
2.01979	191.543
2.01505	191.407
2.02192	191.751
2.02358	191.85
2.02781	192.029
2.02086	192.424
2.02996	192.286
2.02446	192.662
2.0362	192.579
2.02218	192.349
2.03177	192.402
2.03185	191.854
2.02485	192.233
2.03248	191.92
2.02913	191.928
2.02731	191.965
2.02747	191.965
2.02728	191.546
2.02247	192.099
2.03168	191.423
2.02471	191.65
2.02813	191.196
2.03127	191.051
2.02251	190.909
2.02627	190.633
2.02792	190.87
2.02271	190.606
2.0238	191.081
2.034	191.29
2.03232	191.468
2.02171	191.62
2.0296	191.468
2.01977	191.417
2.03302	191.016
2.0185	190.789
2.03316	190.566
2.02552	190.495
2.02662	190.637
2.02655	190.555
2.02078	190.364
2.02902	190.436
2.0176	190.154
2.02527	189.987
2.02342	190.06
2.02379	189.246
2.02397	189.539
2.01103	188.616
2.02487	188.923
2.02284	188.77
2.01886	188.652
2.0177	189.111
2.01739	188.978
2.02233	189.171
2.0222	189.395
2.03076	189.286
2.02039	189.669
2.0184	189.175
2.01565	188.973
2.01878	189.102
2.01662	188.441
2.01683	188.599
2.01221	188.601
2.01263	188.184
2.00553	188.431
2.01428	188.641
2.02339	188.715
2.01776	188.144
2.01336	187.974
2.01445	187.917
2.01424	187.692
2.0211	188.152
2.02973	189.265
2.02142	190.971
2.03622	193.238
2.0417	194.875
2.04884	196.289
2.06205	196.631
2.06643	196.606
2.08065	196.71
2.08939	196.692
2.1051	196.879
2.10658	197.212
2.12336	197.237
2.13712	197.55
2.1459	197.519
2.15916	197.946
2.17076	197.735
2.18498	197.879
2.1973	197.669
2.19887	197.885
2.21751	198.118
2.21966	197.824
2.23917	197.708
2.24615	198.208
2.25371	198.002
2.27114	198.857
2.27825	198.712
2.29874	198.469
2.31499	198.723
2.32714	198.19
2.33666	198.3
2.34303	198.126
2.35758	197.792
2.36356	198.2
2.37714	197.562
2.39672	198.233
2.39624	198.202
2.40695	198.237
2.4336	198.462
2.43539	198.422
2.44449	198.39
2.46248	198.435
2.46368	198.129
2.46737	198.363
2.48682	198.002
2.49203	198.336
2.50532	198.427
2.51626	198.416
2.53091	199.251
2.55056	198.828
2.55483	199.174
2.55753	199.464
2.57028	199.572
2.57965	200.375
2.59313	200.083
2.59799	200.562
2.61148	200.797
2.61148	200.985
2.63124	201.749
2.64139	201.655
2.64961	202.109
2.65182	203.004
2.67338	203.204
2.67767	203.513
2.68804	203.181
2.69038	203.852
2.7014	203.885
2.70655	203.932
2.71677	204.902
2.73431	204.895
2.7392	205.212
2.74914	205.506
2.76263	205.466
2.77152	206.116
2.7867	205.888
2.7899	206.129
2.8001	206.375
2.82013	206.405
2.8212	207.059
2.82902	207.216
2.83804	207.628
2.84456	208.031
2.8533	208.082
2.87326	208.707
2.87292	208.852
2.88617	208.872
2.88566	209.172
2.89784	209.284
2.90758	209.735
2.90799	209.379
2.93403	210.017
2.92279	210.548
2.94833	210.683
2.94682	211.283
2.96755	211.448
2.96911	212.063
2.98735	212.225
2.98679	211.303
3.00252	210.957
2.99844	210.31
3.00927	210.012
2.99586	209.691
3.00046	209.423
2.99952	209.367
3.00928	209.409
3.00693	209.134
3.01267	209.119
3.00792	209.012
3.00356	209.496
3.0149	209.085
2.99574	209.035
3.00991	208.773
3.00818	208.385
3.00319	208.334
3.00029	207.739
3.00773	207.936
3.00975	208.625
3.00998	208.558
3.01442	208.678
3.00293	209.031
3.01913	209.099
3.01545	208.942
3.01425	208.594
3.01607	208.557
3.00417	208.421
3.01625	208.015
3.00208	208.027
3.01394	208.018
3.00526	208.165
3.02346	208.092
3.01876	208.177
3.01797	208.213
3.02177	207.988
3.01537	207.834
3.00713	207.591
3.01351	207.817
3.01479	207.914
3.00934	207.673
3.02312	208.133
3.0154	208.251
3.01639	207.751
3.0124	208.144
3.0265	207.995
3.01504	207.994
3.02282	208.197
3.02642	208.033
3.02412	208.294
3.01963	207.557
3.01616	207.304
3.02149	207.117
3.01578	207.303
3.02033	207.221
3.01688	206.994
3.02577	207.329
3.01427	207.341
3.0182	207.338
3.02164	207.226
3.02253	206.583
3.01107	206.618
3.01649	206.33
3.01509	206.234
3.02036	206.81
3.0203	206.819
3.01442	207.488
3.01783	207.273
3.01971	207.438
3.03127	207.644
3.02901	207.463
3.01574	207.653
3.01777	207.04
3.02056	206.988
3.02696	207.249
3.00891	207.088
3.02743	207.152
3.01927	207.215
3.0162	206.938
3.01228	207.276
3.01562	206.499
3.02079	206.522
3.02382	206.622
3.01741	205.862
3.01454	206.274
3.01668	205.949
3.02023	205.841
3.01774	206.052
3.01227	205.887
3.01296	206.4
3.02008	206.455
3.01571	206.39
3.01947	206.717
3.01387	206.488
3.02743	206.69
3.00713	206.486
3.01496	206.097
3.00979	206.723
3.02047	206.186
3.02027	206.511
3.01649	206.356
3.02088	206.384
3.01604	206.891
3.02725	206.471
3.00988	206.892
3.02406	206.271
3.01498	206.174
3.01071	206.174
3.01581	206.25
3.01043	206.195
3.01627	206.286
3.01697	206.412
3.01751	207.071
3.01094	207.204
3.017	207.251
3.02583	207.229
3.02042	207.539
3.02478	207.702
3.02369	207.377
3.01712	207.589
3.02819	207.2
3.02801	207.447
3.01713	207.193
3.02852	207.227
3.02565	207.988
3.02567	207.66
3.02343	207.839
3.03142	207.853
3.02522	207.719
3.02627	207.7
3.01463	207.258
3.03012	207.468
3.02337	207.788
3.02318	207.62
3.02591	208.179
3.02369	208.47
3.02721	208.542
3.03485	208.914
3.01568	208.199
3.03056	208.693
3.02324	208.521
3.03051	208.237
3.02614	208.439
3.02134	207.818
3.0324	207.869
3.03155	207.482
3.0261	207.741
3.02698	207.904
3.0229	207.56
3.02107	207.442
3.03087	207.802
3.03013	207.235
3.02203	207.135
3.03286	206.805
3.01681	206.958
3.02623	206.916
3.02098	206.956
3.0303	207.578
3.02329	207.785
3.02872	207.976
3.02381	208.753
3.0346	210.379
3.0343	211.38
3.04969	212.008
3.05913	213.03
3.0612	213.422
3.06834	213.526
3.07803	214.348
3.08675	214.158
3.09334	214.81
3.1019	215.367
3.11459	215.103
3.13258	216.074
3.13999	215.535
3.14187	215.894
3.16065	216.404
3.15487	216.306
3.16782	216.991
3.17317	217.081
3.19786	216.782
3.1982	217.208
3.21079	217.527
3.22389	218.176
3.23561	217.767
3.23658	218.147
3.25222	218.287
3.24983	218.643
3.27403	218.803
3.27839	218.688
3.2821	218.856
3.28812	219.348
3.3006	219.471
3.30123	219.794
3.31894	219.963
3.32403	220.176
3.3347	219.963
3.342	219.998
3.35856	220.617
3.35439	220.285
3.3584	220.668
3.37616	221.275
3.38178	221.463
3.39928	221.797
3.40301	221.815
3.42478	222.383
3.42093	222.604
3.43298	222.456
3.44248	223.254
3.44358	222.783
3.45654	222.651
3.46376	223.181
3.48043	222.863
3.46845	223.459
3.48759	223.331
3.48881	222.318
3.4983	222.976
3.50844	223.197
3.52117	223.903
3.52123	224.013
3.53059	224.29
3.53743	224.883
3.53749	224.972
3.53972	225.76
3.55831	226.058
3.55895	226.456
3.58098	227.001
3.57951	227.092
3.59589	227.957
3.60259	228.038
3.61117	228.207
3.60292	228.716
3.63275	228.212
3.62446	228.71
3.64662	228.808
3.63918	229.245
3.65068	229.648
3.65142	229.681
3.67229	230.259
3.66389	230.537
3.67833	231.105
3.68712	231.503
3.68006	230.956
3.69768	231.332
3.70112	231.719
3.71404	231.084
3.71033	232.011
3.71952	231.952
3.72902	231.634
3.73458	232.248
3.7507	232.704
3.74975	233.555
3.76062	233.285
3.76155	234.169
3.77576	234.279
3.77405	234.806
3.78096	235.162
3.7815	235.188
3.80302	236.089
3.79808	236.576
3.82406	236.806
3.81554	237.301
3.82843	237.741
3.83144	238.541
3.84345	238.891
3.84573	238.915
3.84118	239.926
3.85923	239.654
3.8676	240.633
3.86523	241.099
3.87477	241.242
3.88441	242.071
3.8983	242.252
3.89725	243.083
3.91422	243.524
3.9182	243.631
3.92849	244.188
3.92913	244.541
3.93329	245.045
3.93786	245.334
3.94715	245.472
3.95568	246.255
3.96367	246.348
3.97233	247.049
3.97549	247.536
3.98858	247.826
3.97803	248.422
3.99881	248.628
4.0004	248.441
3.99915	247.181
3.99791	246.978
4.00136	247.166
3.99381	246.454
4.00377	246.48
4.00201	246.524
4.00465	246.516
4.00522	246.522
4.00304	246.601
4.01322	246.693
4.00625	246.812
3.99984	246.283
3.9977	246.571
4.021	246.392
4.0071	246.175
4.00791	246.237
4.01812	245.984
4.006	246.101
4.0082	245.839
4.0099	246.298
4.01418	246.226
4.00621	245.955
4.00941	245.955
4.02178	245.809
4.02052	245.956
4.01868	245.822
4.01292	245.639
4.00962	246.087
3.9993	245.56
4.01261	245.77
4.01713	246.148
4.01078	245.862
4.02557	246.285
4.01527	246.152
4.02616	245.889
4.01751	246.254
4.02191	245.932
4.01522	246.101
4.02334	245.584
4.0154	245.569
4.01522	245.772
4.01885	245.422
4.01526	245.755
4.01974	245.739
4.01751	245.491
4.01464	245.476
4.0204	244.804
4.01411	244.858
4.007	244.675
4.01046	244.725
4.01487	245.164
4.00479	244.76
4.01877	245.258
4.01748	245.699
4.02287	245.749
4.01281	246.146
4.02177	245.66
4.01369	245.922
4.0173	245.778
4.02383	245.566
4.02247	245.512
4.01589	245.051
4.01814	245.272
4.0099	245.22
4.02565	244.969
4.01366	245.333
4.00831	245.099
4.02065	245.35
4.01892	244.709
4.01619	244.449
4.01629	244.701
4.02507	244.135
4.01311	244.674
4.01585	244.671
4.00867	244.606
4.01983	245.514
4.01868	245.239
4.02398	245.595
4.01923	245.743
4.02497	245.458
4.02418	245.763
4.01469	245.62
4.01772	245.627
4.02077	245.479
4.01849	244.875
4.02299	245.542
4.01947	245.195
4.01785	245.596
4.02276	245.579
4.01294	245.435
4.01654	245.267
4.01965	244.525
4.01349	244.749
4.01263	244.47
4.02045	244.767
4.01508	245.07
4.01074	244.559
4.01974	244.98
4.01383	245.256
4.01715	245.134
4.02369	245.613
4.01267	244.915
4.01767	245.133
4.0176	245.507
4.02288	244.939
4.01254	245.566
4.02286	244.847
4.01309	244.921
4.02306	245.153
4.01239	244.941
4.02352	244.925
4.00829	245.009
4.02614	244.826
4.00558	244.786
4.02077	244.492
4.01198	244.653
4.00564	244.289
4.01978	244.126
4.0152	245.956
4.02764	247.033
4.03475	249.16
4.04007	250.418
4.03708	251.813
4.0592	252.527
4.06061	252.845
4.06878	253.6
4.07722	253.592
4.08366	254.1
4.10343	254.741
4.09907	254.723
4.10264	255.748
4.11195	255.714
4.11505	256.254
4.11578	257.177
4.14596	256.94
4.14014	257.925
4.15662	257.881
4.14644	258.478
4.1732	258.949
4.17046	259.326
4.18365	259.97
4.18291	260.465
4.19043	261.199
4.20457	262.087
4.20665	262.48
4.22517	263.168
4.22438	263.649
4.23252	264.173
4.25263	264.805
4.254	264.645
4.25914	265.709
4.26913	265.884
4.27918	266.156
4.28291	267.192
4.29151	266.732
4.29073	267.998
4.30926	268.447
4.31422	269.033
4.32876	269.664
4.32641	270.19
4.34254	270.995
4.33873	271.511
4.36028	271.991
4.3609	272.981
4.37327	273.239
4.38346	274.158
4.39121	275.337
4.40286	275.748
4.40839	276.861
4.41607	276.808
4.42188	277.605
4.44159	278.23
4.43934	278.486
4.44602	279.484
4.46187	279.561
4.46045	280.195
4.47189	281.075
4.48036	281.421
4.49192	282.315
4.5041	283.085
4.51482	284.11
4.51435	284.507
4.52824	285.091
4.54497	286.042
4.54538	285.972
4.54853	286.916
4.55459	287.595
4.57061	288.049
4.57551	289.78
4.58554	290.029
4.59627	291.402
4.60801	291.855
4.61762	292.363
4.62177	293.449
4.63848	294.102
4.63916	294.677
4.64427	295.324
4.66549	296.013
4.66462	296.952
4.67423	297.34
4.68815	298.771
4.68382	299.574
4.70125	300.005
4.70713	301.382
4.71962	301.69
4.71362	302.478
4.72302	303.444
4.738	304.092
4.7445	305.049
4.74403	305.845
4.75135	307.121
4.76523	308.181
4.76984	308.875
4.78223	310.383
4.79235	311.305
4.80013	312.572
4.80626	313.636
4.81652	314.253
4.81687	315.735
4.82395	316.557
4.83316	317.646
4.83847	319.158
4.84102	319.677
4.842	321.256
4.86029	322.178
4.85915	323.751
4.87304	325.214
4.8734	326.014
4.87351	327.357
4.89346	328.299
4.88843	329.431
4.90746	330.724
4.90718	332.017
4.91981	333.473
4.91651	334.542
4.92335	336.058
4.93367	338.371
4.94236	339.16
4.94393	341.173
4.95543	342.422
4.95824	343.407
4.9706	345.078
4.975	345.919
4.97474	347.874
4.98262	349.035
4.98325	350.513
4.99551	351.205
4.99771	351.194
4.99364	351.174
4.99501	350.913
4.99487	351.405
4.99547	351.593
4.99478	350.775
5.00087	351.472
4.99978	350.877
5.00269	350.606
5.00591	351.413
5.00147	351.136
4.99521	351.812
4.99844	351.858
5.00284	351.857
5.00204	352.006
4.99386	351.784
5.00532	352.126
5.00118	351.952
4.99568	351.76
5.00077	352.206
5.00506	352.101
5.00885	352.168
4.9975	352.008
5.00618	351.901
5.00889	352.109
5.00414	351.653
5.00306	352.092
5.00537	351.837
4.99557	351.524
5.00116	352.029
5.00249	351.611
4.99469	352.128
5.01912	352.852
5.0038	352.472
5.00944	353.083
5.0088	352.913
5.01353	353.761
5.00629	354.197
5.01511	353.646
5.01039	354.139
5.00749	353.548
5.00602	353.694
5.00028	353.418
5.01219	353.324
5.00455	353.346
5.00868	352.875
5.00974	353.528
5.00769	353.679
5.00719	353.386
5.00906	353.725
5.00379	353.562
5.00966	353.286
5.00683	353.114
5.0193	352.631
5.00095	353.436
5.00629	353.1
5.01062	353.773
5.01817	354.447
5.01087	354.298
5.01884	354.962
5.00986	354.717
5.01357	354.911
5.0119	354.951
5.01964	355.112
5.01214	355.143
5.01728	354.617
5.01889	355.08
5.02307	355.158
5.01051	354.92
5.01186	355.411
5.01612	355.295
5.01388	355.418
5.01954	355.849
5.01976	355.43
5.01748	355.786
5.01642	355.318
5.01236	355.696
5.01868	356.126
5.02152	356.053
5.01756	356.68
5.02144	356.448
5.02095	356.93
5.02139	357.415
5.02262	357.12
5.02308	357.712
5.02736	357.4
5.01332	357.421
5.0174	357.385
5.03015	356.854
5.02208	357.195
5.02756	357.172
5.02814	357.1
5.02491	357.336
5.03204	357.694
5.02749	358.479
5.03467	357.878
5.02139	357.867
5.02546	357.587
5.02896	357.231
5.03139	357.777
5.01734	357.172
5.02939	357.621
5.03123	358.186
5.02879	358.035
5.02765	358.261
5.02641	358.061
5.02825	358.303
5.03224	358.561
5.0274	358.07
5.02421	358.228
5.02401	358.076
5.02369	357.755
5.03069	357.834
5.02272	356.139
5.01786	354.852
5.00703	352.875
5.00756	351.526
5.0153	349.862
4.99647	347.658
5.00327	346.318
4.98971	344.012
4.98449	341.978
4.98114	340.514
4.97696	338.455
4.97259	337.216
4.97381	335.785
4.96655	334.146
4.97188	333.132
4.95817	330.819
4.95341	329.735
4.94812	328.105
4.95016	326.04
4.93878	324.444
4.93938	322.062
4.92124	320.455
4.93101	318.57
4.91946	316.963
4.92359	315.211
4.90395	313.135
4.90716	311.893
4.90266	309.964
4.89718	308.022
4.89051	306.276
4.88424	303.755
4.87938	302.13
4.87527	300.415
4.87818	298.501
4.87298	297.308
4.86774	295.121
4.84363	294.166
4.85897	292.686
4.84298	290.934
4.84896	289.898
4.8318	287.567
4.83361	286.139
4.83269	284.503
4.82205	282.059
4.82022	280.84
4.81201	278.99
4.81259	277.28
4.8049	275.853
4.79555	273.606
4.78798	272.289
4.79647	270.572
4.7768	269.048
4.77886	267.269
4.76716	264.742
4.75983	263.187
4.75989	261.331
4.74732	259.833
4.74885	258.358
4.74001	256.831
4.73657	255.8
4.73349	254.25
4.72978	253.099
4.72361	251.571
4.71925	249.332
4.72055	248.402
4.7068	246.586
4.71211	245.302
4.68522	243.706
4.69493	241.671
4.68327	240.696
4.69101	238.542
4.66729	237.648
4.68112	236.12
4.66757	234.575
4.66891	232.956
4.6616	231.175
4.65274	229.838
4.64827	228.222
4.64167	226.225
4.63421	225.566
4.63477	223.685
4.61645	222.801
4.62807	222.09
4.61454	220.033
4.61527	219.705
4.61226	218.289
4.60385	216.699
4.59341	215.362
4.59403	213.787
4.58167	212.475
4.57982	210.981
4.57788	209.398
4.57633	208.355
4.55597	206.814
4.56137	205.829
4.54641	204.002
4.53853	202.642
4.53298	201.127
4.53454	199.15
4.51696	197.96
4.52438	196.393
4.50475	194.683
4.49983	193.788
4.49673	192.132
4.50118	191.345
4.48827	190.038
4.47479	189.014
4.47612	188.112
4.4713	186.296
4.45873	185.505
4.4545	184.034
4.44542	182.768
4.44491	181.77
4.42536	180.003
4.43578	178.755
4.41929	177.885
4.42173	176.64
4.40624	176.135
4.40042	174.431
4.39211	173.872
4.389	172.904
4.36919	171.807
4.36729	170.816
4.35967	169.434
4.358	168.709
4.34848	167.348
4.33315	166.827
4.33025	166.703
4.32836	165.597
4.31717	165.487
4.32141	164.863
4.3026	163.846
4.29261	163.833
4.29084	163.215
4.28333	162.744
4.27082	162.283
4.25892	162.826
4.2423	162.945
4.23966	162.959
4.23176	163.191
4.21457	163.06
4.20017	163.386
4.19617	163.334
4.17951	162.782
4.17899	163.415
4.16823	163.12
4.15492	162.982
4.14571	163.455
4.12787	163.577
4.12221	164.044
4.10785	164.947
4.09756	164.382
4.09283	164.896
4.08228	164.533
4.0795	164.965
4.06007	165.059
4.0436	164.859
4.02758	165.462
4.02646	165.323
4.00263	166.467
3.99903	167.212
3.98776	167.375
3.99349	168.23
3.99027	167.61
3.99124	168.147
3.99357	168.629
3.99366	168.35
3.99383	168.501
3.98441	168.249
3.98289	167.987
3.98214	168.495
3.99129	168.232
3.97857	168.9
3.97907	168.708
3.97952	169.066
3.9866	169.096
3.98588	169.06
3.97869	169.605
3.98728	168.99
3.98495	169.48
3.97691	169.467
3.98314	169.052
3.98207	169.481
3.98505	168.945
3.97395	169.015
3.97033	169.526
3.9775	169.084
3.98158	169.715
3.97671	169.787
3.97685	169.617
3.97305	169.732
3.98402	169.217
3.97039	169.514
3.96797	169.179
3.97063	169.578
3.97681	169.765
3.97447	169.894
3.9673	170.456
3.97441	170.737
3.97201	170.684
3.97087	171.057
3.97665	170.434
3.97983	171.046
3.97386	170.838
3.97608	170.194
3.97205	170.645
3.96837	170.097
3.97343	170.372
3.97034	170.296
3.96575	170.212
3.96773	170.567
3.97057	170.135
3.97496	170.455
3.96511	170.13
3.9646	169.949
3.96134	170.294
3.95433	170.016
3.96814	170.634
3.96612	170.478
3.96163	170.716
3.96648	171.096
3.96339	170.624
3.95907	170.956
3.96016	170.83
3.9614	170.266
3.95968	170.884
3.97068	169.943
3.96064	170.359
3.96522	169.838
3.95565	169.874
3.9434	169.987
3.95584	169.892
3.94945	170.242
3.95468	170.348
3.9477	170.204
3.9457	170.294
3.95263	169.989
3.95357	170.265
3.94588	170.228
3.94978	169.939
3.95035	170.432
3.93966	170.522
3.94215	170.878
3.95354	171.185
3.94565	171.008
3.9412	171.62
3.95091	170.738
3.9446	171.406
3.9436	171.284
3.93451	170.859
3.94841	171.533
3.94506	170.889
3.94944	171.088
3.94251	171.094
3.94386	170.899
3.94107	171.165
3.94487	170.98
3.94522	171.315
3.94367	171.244
3.94894	171.032
3.94043	171.352
3.94619	170.87
3.94479	170.902
3.95193	171.025
3.9382	170.757
3.94801	171.236
3.93814	170.976
3.93851	171.409
3.9486	171.625
3.93995	171.5
3.94688	171.856
3.93805	171.389
3.94798	171.698
3.94435	171.449
3.94244	170.95
3.94616	170.995
3.936	170.471
3.95257	170.815
3.94065	170.825
3.94656	170.319
3.93332	170.938
3.9434	170.29
3.93781	170.454
3.93356	170.261
3.93952	170.019
3.93397	170.404
3.93776	170.121
3.93578	170.159
3.9314	170.611
3.93011	170.327
3.92744	170.843
3.92886	170.478
3.92766	170.233
3.93519	170.375
3.92089	170.217
3.92985	170.475
3.93397	170.076
3.93137	169.836
3.91778	170.078
3.93803	169.651
3.92446	170.351
3.92575	170.073
3.92226	170.155
3.93151	170.616
3.91943	170.018
3.91759	170.29
3.91354	170.242
3.92239	170.175
3.91745	170.436
3.9189	170.188
3.92203	170.49
3.9187	170.75
3.91431	170.611
3.91804	171.098
3.90456	171.044
3.91939	171.239
3.91335	170.815
3.91974	170.739
3.91146	170.872
3.91263	170.34
3.90667	170.511
3.91292	170.23
3.90222	170.276
3.89551	170.761
3.90342	170.403
3.89703	170.391
3.89009	169.679
3.88025	169.394
3.86762	169.655
3.85515	169.219
3.84284	169.401
3.82812	169.338
3.8199	168.961
3.80198	169.763
3.79987	168.966
3.78832	169.466
3.77739	169.26
3.75985	169.059
3.75376	169.453
3.7453	168.94
3.72359	169.446
3.72562	169.196
3.69712	169.155
3.69776	169.363
3.67064	169.144
3.66949	168.901
3.66068	169.033
3.65517	169.051
3.63675	169.147
3.63368	168.704
3.61602	169.053
3.60477	169.155
3.59727	168.534
3.57751	169.062
3.5675	168.594
3.55561	168.856
3.54029	169.013
3.54703	168.811
3.52916	169.14
3.5209	168.826
3.50589	169.08
3.50818	168.998
3.48821	168.708
3.48475	169.146
3.46513	168.524
3.46412	168.78
3.4456	169.184
3.42791	168.872
3.43195	169.418
3.4208	168.799
3.40858	168.936
3.38711	169.43
3.39374	168.764
3.37095	169.194
3.36054	168.847
3.34948	169.17
3.33893	169.046
3.32334	168.93
3.31216	169.219
3.2991	168.711
3.28803	169.008
3.28276	169.209
3.27158	168.925
3.2577	168.983
3.24871	168.772
3.23738	168.632
3.21714	169.159
3.20443	168.577
3.19861	168.939
3.18611	168.54
3.17927	168.462
3.15489	168.87
3.1532	168.242
3.13209	168.395
3.13001	167.984
3.10976	168.158
3.10443	168.18
3.09272	167.921
3.08047	168.277
3.05716	168.21
3.0534	167.904
3.03747	168.228
3.02953	167.579
3.02229	168.006
3.0079	167.92
3.00187	168.075
2.99597	168.939
3.00557	168.543
2.99755	169.076
2.99922	168.648
2.99738	168.96
2.99336	169.128
3.00257	168.42
2.99042	169.543
2.99291	168.818
2.9985	169.129
2.9939	169.39
2.98575	169.28
2.99208	169.494
2.99681	169.496
2.98877	168.934
2.98916	169.52
2.98103	169.2
2.97972	169.457
2.9698	169.372
2.98593	169.62
2.98428	170.145
2.98114	169.896
2.98204	170.127
2.98466	170.217
2.97756	170.253
2.98576	170.602
2.9824	170.004
2.98321	170.503
2.98461	169.934
2.98184	169.536
2.98046	169.737
2.98803	169.679
2.98852	169.864
2.97571	169.819
2.97886	169.732
2.97223	169.85
2.97688	169.463
2.97947	170.021
2.97469	169.627
2.97994	169.691
2.97065	170.208
2.97025	169.618
2.97081	170.227
2.97972	170.034
2.97416	170.514
2.96669	170.632
2.98053	170.354
2.96982	171.237
2.9758	170.933
2.97954	170.719
2.9816	171.02
2.96556	170.3
2.96818	170.597
2.97419	170.35
2.97143	170.082
2.9733	170.686
2.96842	170.272
2.97478	170.791
2.97255	171.222
2.9714	170.766
2.97451	171.083
2.98182	170.539
2.97626	171.209
2.9801	170.985
2.97165	170.722
2.97291	171.419
2.98422	171.208
2.97389	171.967
2.97809	172.067
2.98153	172.018
2.98754	172.769
2.98196	172.148
2.98111	172.353
2.97445	172.651
2.97935	171.676
2.97387	172.354
2.98244	171.995
2.97824	171.949
2.97898	172.274
2.98042	172.033
2.97765	172.336
2.9761	172.166
2.97315	172.11
2.98038	171.942
2.97521	171.453
2.97354	171.959
2.97861	171.659
2.98523	171.751
2.98416	172.419
2.97973	172.532
2.98072	173.318
2.98177	173.338
2.99212	173.437
2.98297	173.868
2.99382	173.551
2.98573	174.122
2.98125	173.481
2.98697	173.756
2.98162	174.003
2.98454	173.457
2.98075	174.094
2.98701	173.828
2.9843	174.176
2.99509	174.565
2.99219	174.112
2.99218	174.634
2.99238	174.527
2.99498	174.204
2.98756	174.479
2.98788	173.777
2.99475	174.577
2.9796	174.359
2.98791	174.352
2.99422	175.319
2.99463	174.932
2.984	175.666
2.9993	175.154
2.99597	175.165
2.99598	175.514
2.99057	175.037
2.99707	175.171
2.99227	174.735
3.00058	174.816
2.98661	174.931
2.99107	174.36
2.99681	175.107
2.99261	175.207
2.99041	174.711
2.98715	175.286
2.98535	174.872
2.99856	175.149
2.99903	174.821
2.98747	174.712
2.99627	174.787
2.98989	174.646
2.99678	175.334
2.98707	175.264
2.98716	175.374
2.99034	175.69
2.99441	175.166
2.99495	175.647
2.99248	175.508
2.99411	175.119
2.99056	174.991
2.98968	174.358
2.99094	174.352
2.9929	174.296
2.98627	174.202
2.99348	174.805
2.99414	174.263
2.99596	174.725
2.98711	174.405
2.98991	174.418
2.98759	174.839
2.98217	173.158
2.97814	172.341
2.98238	170.85
2.96696	169.204
2.96986	168.745
2.95932	168.091
2.95568	168.502
2.9408	168.379
2.92641	167.828
2.92262	168.296
2.90875	167.764
2.89119	167.741
2.87788	167.33
2.88315	166.579
2.85673	166.99
2.85561	166.249
2.8389	166.764
2.83243	166.488
2.82136	165.947
2.80952	166.261
2.79713	165.597
2.78704	165.883
2.77549	165.779
2.75924	165.244
2.75922	165.797
2.74411	165.36
2.73573	165.553
2.71878	165.512
2.71134	165.302
2.70149	165.522
2.69285	164.951
2.68146	165.129
2.6645	165.199
2.65982	164.665
2.64977	165.159
2.63948	164.631
2.62137	164.741
2.61099	165.152
2.60359	164.694
2.59002	165.07
2.5872	164.415
2.56989	164.82
2.5595	164.909
2.54005	164.479
2.53662	164.928
2.51023	164.364
2.51102	164.224
2.49077	164.637
2.49182	164.143
2.4692	164.638
2.46991	164.021
2.46182	164.168
2.44077	164.437
2.45014	164.186
2.42831	164.617
2.42042	163.899
2.41459	163.774
2.40783	163.889
2.39408	163.106
2.38604	163.767
2.37373	163.124
2.35848	162.934
2.36791	163.154
2.33696	162.454
2.3384	162.629
2.32067	162.344
2.31972	162.445
2.30273	162.692
2.29169	161.758
2.27423	162.362
2.25931	161.704
2.26201	161.562
2.25378	161.853
2.23896	161.3
2.22331	161.567
2.21331	161.531
2.20713	161.404
2.21121	161.428
2.19596	160.844
2.17927	161.36
2.17802	161.042
2.16039	160.943
2.16741	161.182
2.13925	160.519
2.14599	160.935
2.12143	160.725
2.11797	160.218
2.09376	160.793
2.08756	160.071
2.08012	160.409
2.07404	159.995
2.05532	159.717
2.03923	159.909
2.03753	159.105
2.02774	159.608
2.02402	159.532
2.01119	159.148
2.00075	159.261
1.99239	159.255
2.00968	159.944
1.99219	160.046
1.99735	159.879
2.00497	160.265
1.99124	159.929
2.00871	160.091
1.998	160.289
2.00205	159.701
1.98948	160.397
1.9994	159.705
1.99331	160.223
1.98642	160.244
2.00015	159.862
1.98754	160.406
1.98876	160.009
1.98978	160.077
1.98596	159.946
1.99411	159.404
1.97877	160.142
1.98635	159.548
1.98138	159.761
1.99171	160.291
1.98149	160.204
1.98357	160.802
1.985	160.409
1.98615	160.727
1.98695	160.599
1.97496	160.522
1.98016	160.765
1.98937	160.005
1.97336	160.292
1.98583	160.234
1.97658	160.003
1.97208	160.704
1.97353	160.537
1.98046	161.069
1.98865	161.037
1.98783	160.516
1.98366	160.718
1.98808	160.455
1.9875	160.245
1.97313	160.606
1.97855	160.347
1.97369	161.178
1.9821	161.182
1.98384	161.495
1.98078	162.098
1.98772	161.716
1.98483	162.417
1.98515	161.812
1.98134	162.2
1.9874	162.304
1.97696	161.543
1.98429	162.39
1.98011	161.89
1.98123	161.646
1.98775	162.131
1.97664	161.654
1.97934	162.201
1.97867	161.962
1.98889	161.62
1.97607	161.685
1.97472	161.109
1.9774	161.525
1.98236	161.373
1.99318	161.537
1.99547	162.404
1.98235	162.251
1.98105	162.942
1.9939	162.583
1.99188	162.938
1.98695	163.351
1.98559	163.053
1.99176	163.516
1.99508	163.326
1.97528	163.062
1.99329	163.399
1.97665	162.637
1.99511	163.462
1.99061	163.249
1.98888	163.043
1.98607	163.572
1.9934	162.791
1.98545	163.37
1.98929	163.073
1.98535	162.74
1.98166	162.997
1.98364	162.293
1.98695	163.12
1.99157	163.126
1.99071	163.108
1.99309	163.547
1.98873	163.496
1.9965	163.753
1.98668	163.871
1.99401	163.562
1.98287	163.914
2.00091	163.085
1.99115	163.319
1.99003	163.23
1.98798	163.016
2.00014	163.332
1.99866	162.837
1.98687	163.069
1.98742	162.742
1.99343	162.486
1.99416	162.691
1.98345	161.742
1.99177	161.784
1.98985	161.487
1.98701	161.112
1.97919	161.498
1.98716	161.144
1.98606	161.407
1.97779	161.555
1.98702	161.275
1.98736	161.706
1.98588	161.321
1.98347	161.467
1.99223	161.348
1.97771	160.724
1.97881	160.818
1.97922	160.258
1.99016	160.549
1.98658	160.367
1.97739	160.129
1.98578	160.375
1.9802	159.856
1.97281	160.011
1.98105	160.137
1.96875	158.938
1.96454	159.599
1.97294	159.093
1.97169	159.212
1.97805	159.78
1.98165	159.879
1.97002	160.782
1.97237	160.367
1.97981	160.817
1.9806	161.238
1.97495	160.352
1.97473	160.825
1.98218	160.563
1.97867	160.403
1.98147	160.594
1.97513	160.157
1.98533	160.61
1.97674	160.204
1.9822	160.528
1.972	160.899
1.98059	160.17
1.97049	160.642
1.97537	159.972
1.98093	159.96
1.98308	159.632
1.97787	159.607
1.9669	160.07
1.96223	159.792
1.9787	160.288
1.97564	160.982
1.97409	160.378
1.98563	161.077
1.97194	160.943
1.98048	160.997
1.97759	161.263
1.98032	160.544
1.97139	161.18
1.97403	160.961
1.97924	159.84
1.9645	159.104
1.9576	158.133
1.9439	158.821
1.94505	158.335
1.92258	157.915
1.922	158.423
1.91968	157.525
1.90225	157.884
1.87641	157.55
1.87655	157.499
1.86849	157.915
1.86497	157.162
1.84993	157.782
1.84866	157.473
1.84011	157.263
1.82669	157.542
1.81113	156.944
1.80452	156.964
1.80179	156.617
1.79423	156.524
1.76889	156.784
1.76979	156.059
1.75698	156.435
1.75152	156.001
1.7396	155.899
1.73633	156.031
[truncated: 342 more rows]

## Sheet: Figure 3a
Figure 3a
strain, %	stress, MPa
0.0512821	6.74807
0.0602564	7.42931
0.0730769	8.45758
0.0871795	9.70437
0.1	10.7969
0.112821	11.8509
0.125641	12.9434
0.139744	14.0488
0.152564	15.1285
0.165385	16.1825
0.178205	17.1979
0.191026	18.2134
0.203846	19.2674
0.216667	20.2828
0.229487	21.2725
0.241026	22.2879
0.253846	23.3033
0.265385	24.3316
0.278205	25.347
0.289744	26.3625
0.301282	27.3522
0.314103	28.3805
0.326923	29.4344
0.339744	30.437
0.351282	31.4524
0.362821	32.4679
0.375641	33.509
0.388462	34.563
0.401282	35.5656
0.412821	36.5938
0.425641	37.635
0.438462	38.6761
0.451282	39.6915
0.464103	40.7069
0.476923	41.7609
0.488462	42.7892
0.501282	43.8946
0.512821	44.9871
0.525641	46.0797
0.537179	47.1851
0.548718	48.3033
0.562821	49.5116
0.574359	50.6684
0.585897	51.838
0.597436	52.982
0.610256	54.1645
0.621795	55.3856
0.634615	56.5681
0.646154	57.7506
0.657692	58.9589
0.669231	60.1799
0.680769	61.4267
0.69359	62.6093
0.705128	63.8046
0.716667	65.0129
0.729487	66.2982
0.742308	67.5321
0.753846	68.7661
0.766667	70
0.778205	71.2468
0.791026	72.545
0.803846	73.8046
0.815385	75.0386
0.828205	76.3368
0.839744	77.5964
0.853846	78.8946
0.865385	80.1928
0.876923	81.4781
0.888462	82.7506
0.901282	84.0617
0.914103	85.3985
0.926923	86.7224
0.938462	88.0463
0.951282	89.383
0.962821	90.7069
0.975641	92.108
0.988462	93.509
1	94.8458
1.01282	96.2468
1.02436	97.6864
1.03718	99.1388
1.05	100.553
1.06154	101.954
1.07436	103.406
1.0859	104.884
1.09872	106.388
1.11282	107.866
1.12436	109.319
1.13846	110.784
1.15128	112.326
1.1641	113.856
1.17692	115.386
1.18974	116.915
1.20128	118.432
1.2141	120.064
1.22692	121.671
1.23846	123.29
1.25	124.859
1.26282	126.491
1.27436	128.188
1.28718	129.846
1.3	131.452
1.31154	133.123
1.32436	134.794
1.3359	136.542
1.34872	138.265
1.36026	139.936
1.37179	141.645
1.38462	143.406
1.39615	145.193
1.40897	146.941
1.42051	148.689
1.43333	150.424
1.44487	152.237
1.45769	154.075
1.47051	155.835
1.48205	157.545
1.49487	159.242
1.50769	160.977
1.51923	162.686
1.53205	164.319
1.54359	165.925
1.55513	167.429
1.56795	169.1
1.57949	170.72
1.59231	172.301
1.60513	173.638
1.61667	174.871
1.62949	176.26
1.64231	177.596
1.65513	178.779
1.66795	179.82
1.67949	180.72
1.69231	181.645
1.70513	182.584
1.71795	183.47
1.73077	184.332
1.74231	185.077
1.75641	185.925
1.76923	186.645
1.78077	187.288
1.79359	187.725
1.80641	188.265
1.81923	188.805
1.83205	189.383
1.84487	189.884
1.85641	190.398
1.87051	190.9
1.88333	191.298
1.89615	191.62
1.90769	191.902
1.92051	192.082
1.93333	192.506
1.94615	192.905
1.95897	193.239
1.97179	193.406
1.98462	193.715
1.99744	194.087
2.01026	194.409
2.02308	194.679
2.0359	194.936
2.04872	195.193
2.06282	195.527
2.07564	195.835
2.08974	196.105
2.10128	196.337
2.11538	196.671
2.12949	197.095
2.14231	197.455
2.15641	197.725
2.16795	197.982
2.18077	198.316
2.19359	198.663
2.20769	198.997
2.22051	199.357
2.23333	199.64
2.24615	200.013
2.25897	200.321
2.27179	200.656
2.28462	201.041
2.29744	201.272
2.31026	201.568
2.32308	201.864
2.3359	202.134
2.34872	202.391
2.36154	202.686
2.37564	202.956
2.38974	203.201
2.40256	203.316
2.41667	203.509
2.42949	203.715
2.44359	203.895
2.45769	204.023
2.47051	204.139
2.48333	204.242
2.49487	204.473
2.50897	204.794
2.52179	204.936
2.53462	205.077
2.54744	205.231
2.56026	205.527
2.57308	205.758
2.5859	206.003
2.59872	206.157
2.61154	206.324
2.62436	206.53
2.63718	206.787
2.65	206.992
2.66282	207.044
2.67564	207.134
2.68846	207.326
2.70256	207.532
2.71538	207.686
2.72821	207.853
2.74103	207.969
2.75513	208.149
2.76795	208.278
2.78205	208.368
2.79487	208.419
2.80641	208.522
2.81923	208.663
2.83333	208.74
2.84615	208.792
2.85897	208.869
2.87051	208.946
2.88462	209.062
2.89744	209.139
2.91026	209.177
2.92308	209.28
2.9359	209.383
2.94872	209.55
2.96154	209.614
2.97436	209.679
2.98846	209.756
3.00128	209.871
3.0141	210
3.02821	210.116
3.04103	210.257
3.05385	210.257
3.06667	210.373
3.07949	210.514
3.09359	210.566
3.10641	210.643
3.11795	210.733
3.13205	210.951
3.14487	211.131
3.15769	211.285
3.17051	211.478
3.18333	211.697
3.19487	211.954
3.20897	212.172
3.22051	212.378
3.23333	212.558
3.24487	212.776
3.25897	213.059
3.27179	213.303
3.28462	213.535
3.29744	213.817
3.31026	214.139
3.32436	214.434
3.33718	214.627
3.35	214.82
3.36282	215.039
3.56282	217.237
3.57564	217.725
3.58974	218.072
3.60256	218.355
3.61538	218.548
3.62821	218.779
3.64231	219.049
3.65513	219.242
3.66795	219.46
3.68205	219.692
3.69487	220.039
3.70897	220.334
3.72179	220.604
3.73462	220.835
3.74744	221.028
3.76026	221.247
3.77179	221.504
3.78462	221.697
3.79744	221.954
3.81026	222.262
3.82308	222.699
3.8359	223.111
3.84872	223.406
3.86154	223.702
3.87436	223.985
3.88718	224.357
3.9	224.679
3.91282	224.949
3.92436	225.231
3.93718	225.566
3.95	225.99
3.96282	226.35
3.97564	226.684
3.98718	227.031
4	227.391
4.01282	227.853
4.02692	228.175
4.03974	228.496
4.05128	228.817
4.0641	229.216
4.07692	229.679
4.08974	230.09
4.10128	230.463
4.1141	230.81
4.12692	231.247
4.13974	231.735
4.15256	232.172
4.16538	232.609
4.17692	233.098
4.18974	233.65
4.20256	234.229
4.21538	234.756
4.22821	235.244
4.23974	235.758
4.25385	236.362
4.26667	236.928
4.27949	237.404
4.29103	237.853
4.30385	238.329
4.31795	238.856
4.33077	239.422
4.34231	240
4.35513	240.604
4.36795	241.26
4.38077	241.992
4.39487	242.622
4.40641	243.29
4.42051	243.946
4.43205	244.614
4.44615	245.308
4.45897	245.861
4.47179	246.401
4.48462	246.889
4.49744	247.095
4.51026	247.532
4.52308	248.175
4.5359	249.075
4.54872	250.231
4.56154	251.478
4.57436	252.802
4.58846	254.087
4.6	255.347
4.61282	256.581
4.62564	257.943
4.63974	259.267
4.65385	260.54
4.66538	261.851
4.67821	263.123
4.69103	264.524
4.70385	265.9
4.71795	267.237
4.73077	268.638
4.74231	270.051
4.75641	271.568
4.76923	273.046
4.78205	274.486
4.79487	275.925
4.80769	277.442
4.82051	279.036
4.83205	280.604
4.84487	282.147
4.85769	283.702
4.86923	285.321
4.88333	287.044
4.89615	288.702
4.90769	290.347
4.92051	292.031
4.93333	293.779
4.94615	295.591
4.96026	297.339
4.97308	299.087
4.9859	300.848
4.99744	302.674
5.01154	304.576
5.03462	300.72
5.03462	300.733
5.0359	300.72
5.03718	300.476
5.03846	300.219
5.03846	300
5.03846	299.974
5.03974	299.833
5.03974	299.486
5.03846	299.087
5.03718	298.56
5.03077	297.506
5.0141	295.141
5.00256	292.416
4.99103	289.73
4.97821	287.031
4.96667	284.344
4.95385	281.71
4.94103	279.113
4.92949	276.555
4.91795	273.972
4.90513	271.388
4.89231	268.843
4.88077	266.388
4.86923	263.907
4.85769	261.414
4.84487	258.92
4.83333	256.504
4.82051	254.139
4.80897	251.748
4.79744	249.396
4.7859	246.992
4.77436	244.692
4.76154	242.391
4.75	240.129
4.73718	237.841
4.72564	235.578
4.7141	233.355
4.70256	231.17
4.68974	228.997
4.67821	226.799
4.66538	224.614
4.65385	222.506
4.64231	220.398
4.62949	218.342
4.61795	216.234
4.60513	214.152
4.59231	212.172
4.58077	210.18
4.56923	208.226
4.55641	206.208
4.54359	204.306
4.53077	202.391
4.51923	200.54
4.50769	198.689
4.49487	196.851
4.48333	195.051
4.47051	193.278
4.45897	191.542
4.44615	189.833
4.43333	188.149
4.42179	186.491
4.40897	184.923
4.39744	183.38
4.38462	181.877
4.37179	180.36
4.35897	178.972
4.34615	177.622
4.33462	176.388
4.32179	175.231
4.30897	174.113
4.29615	173.265
4.28333	172.532
4.27051	171.812
4.25897	171.131
4.24615	170.476
4.23205	169.91
4.22051	169.434
4.20769	168.946
4.19487	168.548
4.18205	168.303
4.16923	168.046
4.15641	167.905
4.14359	168.008
4.13077	167.802
4.11795	167.558
4.10513	167.404
4.09359	167.365
4.08077	167.211
4.06795	167.108
4.05513	166.928
4.04103	166.838
4.02821	166.735
4.01538	166.658
4.00256	166.555
3.98846	166.452
3.97564	166.375
3.96154	166.311
3.94872	166.221
3.9359	166.093
3.92179	165.938
3.90769	165.887
3.89487	165.784
3.88205	165.656
3.86923	165.488
3.85513	165.36
3.84103	165.27
3.82821	165.18
3.81538	165.257
3.80256	165.206
3.78974	165.039
3.77692	164.91
3.7641	164.769
3.75	164.666
3.73718	164.512
3.72436	164.409
3.71026	164.28
3.69744	164.152
3.68462	163.997
3.67051	163.779
3.65769	163.676
3.64359	163.509
3.63077	163.355
3.61795	163.175
3.60513	162.995
3.59231	162.841
3.57949	162.699
3.56667	162.558
3.55513	162.391
3.54231	162.185
3.52949	161.979
3.51667	161.877
3.50385	161.787
3.49231	161.62
3.47949	161.452
3.46667	161.35
3.45513	161.491
3.44231	161.452
3.43077	161.375
3.41795	161.26
3.40513	161.195
3.39359	161.118
3.38077	161.015
3.36795	160.835
3.35513	160.694
3.34359	160.617
3.33077	160.54
3.31795	160.591
3.30641	160.488
3.29359	160.283
3.27949	160.077
3.26795	159.91
3.25513	159.717
3.24231	159.537
3.23077	159.357
3.21795	159.242
3.20513	159.126
3.19359	159.049
3.18077	158.856
3.16795	158.625
3.15641	158.393
3.14359	158.175
3.13077	157.943
3.11795	157.763
3.10513	157.571
3.09231	157.429
3.07949	157.275
3.06667	157.082
3.05385	156.851
3.04103	156.671
3.02692	156.465
3.0141	156.285
3.00128	156.131
2.98846	155.951
2.97564	155.771
2.96282	155.63
2.95	155.476
2.93718	155.308
2.92436	155.154
2.91154	155
2.89872	154.859
2.8859	154.704
2.87308	154.563
2.86026	154.37
2.84744	154.229
2.83462	154.036
2.82179	153.856
2.80897	153.663
2.79615	153.47
2.78205	153.265
2.76923	153.111
2.75641	152.931
2.74231	152.725
2.72949	152.494
2.71538	152.262
2.70128	152.082
2.68846	151.902
2.67436	151.697
2.66154	151.465
2.64744	151.247
2.63462	151.041
2.62051	150.81
2.60769	150.604
2.59487	150.386
2.58205	150.193
2.56923	150.013
2.55513	149.794
2.54231	149.55
2.52949	149.319
2.51667	149.1
2.50385	148.907
2.48974	148.689
2.47692	148.458
2.4641	148.278
2.45128	148.136
2.43718	147.956
2.42436	147.763
2.41154	147.545
2.39744	147.378
2.38462	147.211
2.37051	147.057
2.35897	146.928
2.34615	146.632
2.33333	146.362
2.31923	146.208
2.30769	145.964
2.29487	145.694
2.28333	145.45
2.27051	145.09
2.25769	144.756
2.24615	144.499
2.23333	144.293
2.22051	143.959
2.20769	143.663
2.19615	143.368
2.18333	143.136
2.17179	142.776
2.15897	142.455
2.14615	142.082
2.13333	141.684
2.12179	141.337
2.10897	141.003
2.09615	140.681
2.08333	140.398
2.07051	140.116
2.05897	139.859
2.04615	139.499
2.03333	139.036
2.02051	138.638
2.00769	138.342
1.99487	137.943
1.98333	137.571
1.97051	137.198
1.95769	136.877
1.94487	136.568
1.93333	136.17
1.92051	135.797
1.90769	135.437
1.89615	135.103
1.88333	134.833
1.87051	134.396
1.85769	133.997
1.84487	133.586
1.83205	133.213
1.81923	132.853
1.80641	132.558
1.79359	132.262
1.78077	131.967
1.76795	131.722
1.75513	131.478
1.74231	131.324
1.72949	131.157
1.71667	131.015
1.70385	130.925
1.69103	130.848
1.67821	130.746
1.66538	130.681
1.65256	130.604
1.63974	130.566
1.62692	130.527
1.6141	130.514
1.60128	130.463
1.58846	130.424
1.57564	130.437
1.5641	130.463
1.55128	130.424
1.53846	130.386
1.52564	130.308
1.51282	130.167
1.49872	130.051
1.4859	129.897
1.47308	129.64
1.45897	129.396
1.44615	129.049
1.43205	128.702
1.41923	128.329
1.40641	127.905
1.39359	127.481
1.37949	126.915
1.36667	126.337
1.35385	125.733
1.34231	125.103
1.32949	124.434
1.31667	123.74
1.30385	122.995
1.29103	122.237
1.27821	121.388
1.26667	120.45
1.25385	119.499
1.24231	118.548
1.22949	117.455
1.21795	116.285
1.20513	115.064
1.19231	113.843
1.18077	112.571
1.16795	111.311
1.15513	109.987
1.14231	108.638
1.12949	107.314
1.11795	105.977
1.10513	104.589
1.09231	103.213
1.07949	101.851
1.06795	100.514
1.05641	99.1774
1.04359	97.7892
1.03205	96.4139
1.02051	95.0643
1.00897	93.6889
0.996154	92.3779
0.984615	91.0154
0.971795	89.6015
0.960256	88.3033
0.948718	87.0051
0.937179	85.6684
0.924359	84.3702
0.912821	83.0334
0.901282	81.7095
0.888462	80.437
0.876923	79.1645
0.865385	77.892
0.853846	76.5938
0.842308	75.3342
0.829487	74.0874
0.817949	72.8406
0.805128	71.6067
0.79359	70.347
0.780769	69.126
0.767949	67.9306
0.75641	66.7224
0.74359	65.5398
0.732051	64.3445
0.720513	63.162
0.707692	62.0308
0.696154	60.9126
0.684615	59.7558
0.671795	58.6247
0.660256	57.5193
0.648718	56.4524
0.637179	55.3856
0.624359	54.2802
0.611538	53.2134
0.6	52.1722
0.587179	51.1311
0.575641	50.1285
0.562821	49.0874
0.551282	48.0591
0.538462	47.0823
0.525641	46.1183
0.512821	45.1928
0.501282	44.2288
0.488462	43.2776
0.475641	42.3522
0.462821	41.4267

## Sheet: Figure 3b
Figure 3b
austenite			domain V1			domain V2
strain, %	intensity, counts		strain, %	intensity, counts		strain, %	intensity, counts
-5	58.66		-5	865.67		-5	586.05
-4.5	61.63		-4.5	857.67		-4.5	623.85

## Sheet: Figure 4a
Figure 4a
time, s	AE amplitude, V	stress, MPa	strain, %
0	-0.03021	13.334	0
0	0.03113	13.334	0.047
0.0128	-0.03662	13.3362	0.042
0.0128	0.02686	13.3426	0.042
0.0256	-0.03021	13.3369	0.042
0.0256	0.0296	13.3426	0.038
0.0384	-0.03479	13.3469	0.041
0.0384	0.02808	13.3618	0.041
0.0512	-0.03052	13.5641	0.05
0.0512	0.03845	14.0947	0.051
0.064	-0.03326	14.6624	0.058
0.064	0.03326	15.2422	0.058
0.0768	-0.03113	15.8234	0.058
0.0768	0.02991	16.4245	0.074
0.0896	-0.02899	17.0242	0.084
0.0896	0.02808	17.6168	0.084
0.1024	-0.02899	18.2194	0.084
0.1024	0.03052	18.8291	0.096
0.1152	-0.02991	19.4309	0.101
0.1152	0.03021	20.057	0.101
0.128	-0.03754	20.6603	0.108
0.128	0.02869	21.2728	0.115
0.1408	-0.0296	21.8953	0.125
0.1408	0.03143	22.5207	0.125
0.1536	-0.03296	23.151	0.125
0.1536	0.03143	23.7927	0.134
0.1664	-0.03052	24.4181	0.141
0.1664	0.03021	25.0541	0.141
0.1792	-0.02777	25.698	0.149
0.1792	0.03021	26.3326	0.163
0.192	-0.02899	26.9936	0.169
0.192	0.03448	27.6318	0.169
0.2048	-0.02899	28.2728	0.174
0.2048	0.02777	28.9338	0.195
0.2176	-0.03265	29.5933	0.198
0.2176	0.0293	30.2657	0.198
0.2304	-0.03296	30.9359	0.198
0.2304	0.0296	31.5954	0.206
0.2432	-0.02991	32.2742	0.212
0.2432	0.03113	32.9644	0.212
0.256	-0.03235	33.6531	0.219
0.256	0.03357	34.3675	0.222
0.2688	-0.02869	35.0527	0.224
0.2688	0.03204	35.7486	0.224
0.2816	-0.03357	36.4551	0.224
0.2816	0.03723	37.1588	0.217
0.2944	-0.03021	37.8761	0.228
0.2944	0.02777	38.5897	0.228
0.3072	-0.03174	39.2785	0.228
0.3072	0.03235	39.9808	0.22
0.32	-0.03021	40.6966	0.228
0.32	0.03082	41.401	0.228
0.3328	-0.03235	42.1225	0.238
0.3328	0.02838	42.812	0.242
0.3456	-0.0296	43.5107	0.247
0.3456	0.03021	44.2194	0.247
0.3584	-0.03143	44.9259	0.251
0.3584	0.02899	45.6382	0.263
0.3712	-0.0293	46.3504	0.271
0.3712	0.02991	47.0356	0.274
0.384	-0.03052	47.7336	0.274
0.384	0.03204	48.4459	0.274
0.3968	-0.03235	49.1482	0.288
0.3968	0.03387	49.8654	0.288
0.4096	-0.02869	50.5577	0.288
0.4096	0.02838	51.2507	0.298
0.4224	-0.03082	51.9672	0.294
0.4224	0.02899	52.6859	0.294
0.4352	-0.03143	53.4095	0.301
0.4352	0.03021	54.1311	0.302
0.448	-0.03235	54.8333	0.305
0.448	0.03357	55.5727	0.305
0.4608	-0.03632	56.3376	0.308
0.4608	0.02899	56.9395	0.314
0.4736	-0.03082	57.7222	0.332
0.4736	0.02808	58.6367	0.332
0.4864	-0.03021	59.3967	0.334
0.4864	0.03326	60.1781	0.334
0.4992	-0.03052	60.963	0.342
0.4992	0.03052	61.755	0.342
0.512	-0.03601	62.4103	0.342
0.512	0.03021	63.3462	0.342
0.5248	-0.03662	63.9815	0.359
0.5248	0.03143	64.9601	0.375
0.5376	-0.03326	65.6026	0.385
0.5376	0.03021	66.4266	0.39
0.5504	-0.0293	67.3953	0.396
0.5504	0.03326	68.0271	0.399
0.5632	-0.03204	68.8362	0.399
0.5632	0.03082	69.6588	0.399
0.576	-0.03021	70.4637	0.399
0.576	0.0293	71.2984	0.392
0.5888	-0.03052	72.0883	0.411
0.5888	0.02838	72.8903	0.411
0.6016	-0.03296	73.718	0.412
0.6016	0.03235	74.5406	0.428
0.6144	-0.02838	75.3711	0.44
0.6144	0.03448	76.2016	0.44
0.6272	-0.03021	77.0135	0.436
0.6272	0.02808	77.8469	0.437
0.64	-0.03235	78.693	0.453
0.64	0.02808	79.5299	0.453
0.6528	-0.03052	80.3924	0.453
0.6528	0.03174	81.2265	0.463
0.6656	-0.03204	82.067	0.499
0.6656	0.02991	82.9302	0.499
0.6784	-0.02808	83.7935	0.499
0.6784	0.03357	84.6581	0.506
0.6912	-0.03143	85.5256	0.528
0.6912	0.02869	86.3675	0.528
0.704	-0.0296	87.2258	0.528
0.704	0.03021	88.1033	0.537
0.7168	-0.0293	89.136	0.554
0.7168	0.02899	89.8554	0.554
0.7296	-0.03113	90.8917	0.554
0.7296	0.03448	91.7593	0.58
0.7424	-0.03113	92.6524	0.603
0.7424	0.03113	93.537	0.603
0.7552	-0.0296	94.4373	0.602
0.7552	0.03021	95.344	0.603
0.768	-0.03296	96.2329	0.614
0.768	0.03021	97.1339	0.614
0.7808	-0.02899	98.0541	0.609
0.7808	0.03357	98.9544	0.61
0.7936	-0.0296	99.8882	0.611
0.7936	0.03296	100.798	0.611
0.8064	-0.0293	101.704	0.618
0.8064	0.03143	102.632	0.626
0.8192	-0.0293	103.553	0.616
0.8192	0.0293	104.483	0.615
0.832	-0.03357	105.419	0.615
0.832	0.03632	106.333	0.617
0.8448	-0.03021	107.262	0.623
0.8448	0.0296	108.216	0.623
0.8576	-0.02869	109.145	0.623
0.8576	0.0296	110.108	0.634
0.8704	-0.03052	111.036	0.634
0.8704	0.0293	111.969	0.659
0.8832	-0.03357	112.92	0.659
0.8832	0.03143	113.867	0.662
0.896	-0.03418	114.809	0.662
0.896	0.03052	115.77	0.663
0.9088	-0.02777	116.702	0.663
0.9088	0.03174	117.65	0.672
0.9216	-0.03082	118.62	0.679
0.9216	0.03082	119.536	0.679
0.9344	-0.03021	120.515	0.679
0.9344	0.03296	121.472	0.679
0.9472	-0.02899	122.432	0.694
0.9472	0.03357	123.412	0.706
0.96	-0.0351	124.402	0.707
0.96	0.03082	125.391	0.715
0.9728	-0.02869	126.385	0.715
0.9728	0.03021	127.35	0.713
0.9856	-0.03021	128.342	0.723
0.9856	0.03113	129.35	0.736
0.9984	-0.02899	130.34	0.736
0.9984	0.03021	131.353	0.75
1.0112	-0.03265	132.331	0.75
1.0112	0.02991	133.307	0.771
1.024	-0.03113	134.301	0.771
1.024	0.03052	135.292	0.771
1.0368	-0.03357	136.277	0.779
1.0368	0.0296	137.271	0.787
1.0496	-0.03418	138.23	0.796
1.0496	0.0296	139.198	0.802
1.0624	-0.03235	140.187	0.809
1.0624	0.03082	141.147	0.809
1.0752	-0.0293	142.132	0.826
1.0752	0.0293	143.066	0.837
1.088	-0.02869	143.989	0.837
1.088	0.02716	144.926	0.843
1.1008	-0.02991	145.845	0.849
1.1008	0.03357	146.734	0.849
1.1136	-0.02747	147.663	0.851
1.1136	0.03265	148.556	0.86
1.1264	-0.03418	149.471	0.868
1.1264	0.03235	150.402	0.88
1.1392	-0.02808	151.321	0.88
1.1392	0.03174	152.239	0.884
1.152	-0.0354	153.135	0.884
1.152	0.03143	154.038	0.916
1.1648	-0.03296	154.966	0.916
1.1648	0.02991	155.899	0.916
1.1776	-0.03387	156.805	0.914
1.1776	0.03357	157.734	0.929
1.1904	-0.03204	158.588	0.935
1.1904	0.03143	159.452	0.935
1.2032	-0.03204	160.351	0.935
1.2032	0.03113	161.25	0.936
1.216	-0.02716	162.13	0.936
1.216	0.0296	163.004	0.936
1.2288	-0.03082	163.877	0.945
1.2288	0.03143	164.774	0.958
1.2416	-0.03357	165.683	0.958
1.2416	0.03235	166.569	0.958
1.2544	-0.02869	167.442	0.945
1.2544	0.02747	168.274	0.952
1.2672	-0.03662	169.136	0.952
1.2672	0.02991	170.023	0.957
1.28	-0.03448	170.888	0.958
1.28	0.02899	171.754	0.958
1.2928	-0.03235	172.599	0.958
1.2928	0.03204	173.409	0.982
1.3056	-0.03326	174.229	0.993
1.3056	0.03265	175.047	1.004
1.3184	-0.03204	175.83	1.004
1.3184	0.03265	176.618	1.014
1.3312	-0.03174	177.252	1.026
1.3312	0.0296	177.939	1.037
1.344	-0.03357	178.699	1.046
1.344	0.02869	179.439	1.046
1.3568	-0.02838	180.073	1.062
1.3568	0.03143	180.297	1.073
1.3696	-0.03021	180.878	1.08
1.3696	0.02991	181.573	1.08
1.3824	-0.03174	182.276	1.08
1.3824	0.0354	182.931	1.101
1.3952	-0.02838	183.599	1.114
1.3952	0.0293	184.201	1.114
1.408	-0.03479	184.79	1.114
1.408	0.03204	185.353	1.124
1.4208	-0.0354	185.887	1.153
1.4208	0.03113	186.407	1.153
1.4336	-0.02899	186.908	1.153
1.4336	0.03113	187.355	1.186
1.4464	-0.02991	187.779	1.203
1.4464	0.0293	188.206	1.203
1.4592	-0.03082	188.587	1.203
1.4592	0.0293	188.991	1.218
1.472	-0.03418	189.345	1.25
1.472	0.03052	189.674	1.25
1.4848	-0.02838	189.974	1.25
1.4848	0.03113	190.174	1.269
1.4976	-0.02808	190.168	1.297
1.4976	0.02869	190.166	1.309
1.5104	-0.02869	190.204	1.309
1.5104	0.03326	190.237	1.327
1.5232	-0.03265	190.293	1.347
1.5232	0.03265	190.347	1.347
1.536	-0.03357	190.424	1.366
1.536	0.03021	190.559	1.381
1.5488	-0.03204	190.623	1.4
1.5488	0.03174	190.745	1.4
1.5616	-0.03113	190.902	1.418
1.5616	0.03204	191.053	1.416
1.5744	-0.03052	191.201	1.421
1.5744	0.02838	191.3	1.421
1.5872	-0.03021	191.404	1.434
1.5872	0.03021	191.531	1.451
1.6	-0.03082	191.664	1.466
1.6	0.02899	191.792	1.473
1.6128	-0.03265	191.922	1.478
1.6128	0.02777	192.01	1.478
1.6256	-0.03052	192.083	1.486
1.6256	0.03235	192.157	1.486
1.6384	-0.02991	192.28	1.494
1.6384	0.03174	192.41	1.498
1.6512	-0.02991	192.472	1.507
1.6512	0.03235	192.462	1.531
1.664	-0.03082	192.539	1.548
1.664	0.0296	192.617	1.548
1.6768	-0.03082	192.739	1.561
1.6768	0.03021	192.855	1.574
1.6896	-0.02838	192.944	1.594
1.6896	0.02838	193.013	1.594
1.7024	-0.0351	193.066	1.607
1.7024	0.0296	193.091	1.626
1.7152	-0.03113	193.132	1.626
1.7152	0.03143	193.153	1.64
1.728	-0.02838	193.194	1.656
1.728	0.03113	193.225	1.68
1.7408	-0.03448	193.229	1.694
1.7408	0.0296	193.246	1.694
1.7536	-0.03693	193.236	1.705
1.7536	0.02991	193.229	1.719
1.7664	-0.02991	193.25	1.729
1.7664	0.03082	193.274	1.729
1.7792	-0.0351	193.308	1.729
1.7792	0.03082	193.396	1.738
1.792	-0.03387	193.457	1.763
1.792	0.0293	193.518	1.763
1.8048	-0.03357	193.597	1.777
1.8048	0.0296	193.584	1.787
1.8176	-0.03143	193.54	1.799
1.8176	0.0293	193.6	1.799
1.8304	-0.03265	193.702	1.799
1.8304	0.03204	193.869	1.805
1.8432	-0.03143	194.058	1.834
1.8432	0.03479	194.191	1.856
1.856	-0.03174	194.265	1.873
1.856	0.03357	194.364	1.873
1.8688	-0.03113	194.464	1.889
1.8688	0.03387	194.589	1.889
1.8816	-0.03174	194.725	1.906
1.8816	0.0293	194.887	1.906
1.8944	-0.03296	195.021	1.933
1.8944	0.03265	195.136	1.933
1.9072	-0.0293	195.261	1.933
1.9072	0.03204	195.385	1.948
1.92	-0.03326	195.504	1.977
1.92	0.03265	195.637	1.977
1.9328	-0.02991	195.729	2.011
1.9328	0.03296	195.829	2.011
1.9456	-0.0296	195.947	2.011
1.9456	0.03082	196.045	2.023
1.9584	-0.03235	196.141	2.023
1.9584	0.03052	196.223	2.023
1.9712	-0.03326	196.287	2.042
1.9712	0.03296	196.381	2.042
1.984	-0.03143	196.501	2.054
1.984	0.03387	196.642	2.07
1.9968	-0.03326	196.707	2.091
1.9968	0.03113	196.736	2.091
2.0096	-0.02838	196.769	2.113
2.0096	0.02899	196.827	2.133
2.0224	-0.03479	196.888	2.143
2.0224	0.03204	196.963	2.143
2.0352	-0.03326	197.027	2.17
2.0352	0.02747	197.061	2.192
2.048	-0.03113	197.106	2.21
2.048	0.03265	197.172	2.23
2.0608	-0.03326	197.239	2.23
2.0608	0.02808	197.317	2.23
2.0736	-0.03723	197.365	2.266
2.0736	0.03021	197.408	2.266
2.0864	-0.02899	197.462	2.285
2.0864	0.03052	197.499	2.298
2.0992	-0.02838	197.533	2.313
2.0992	0.02808	197.522	2.323
2.112	-0.03296	197.474	2.323
2.112	0.03143	197.407	2.344
2.1248	-0.03326	197.424	2.352
2.1248	0.0354	197.439	2.371
2.1376	-0.0293	197.474	2.371
2.1376	0.03204	197.456	2.387
2.1504	-0.03357	197.409	2.387
2.1504	0.02838	197.377	2.4
2.1632	-0.03143	197.353	2.413
2.1632	0.03265	197.332	2.43
2.176	-0.02686	197.345	2.444
2.176	0.02899	197.353	2.454
2.1888	-0.02808	197.362	2.454
2.1888	0.03052	197.364	2.47
2.2016	-0.03326	197.362	2.487
2.2016	0.02899	197.377	2.497
2.2144	-0.03113	197.408	2.497
2.2144	0.03082	197.427	2.52
2.2272	-0.02777	197.434	2.534
2.2272	0.03235	197.443	2.534
2.24	-0.03113	197.456	2.534
2.24	0.03174	197.486	2.574
2.2528	-0.0296	197.509	2.574
2.2528	0.03021	197.516	2.614
2.2656	-0.03723	197.519	2.614
2.2656	0.03052	197.503	2.614
2.2784	-0.0354	197.514	2.655
2.2784	0.02991	197.548	2.675
2.2912	-0.03357	197.583	2.675
2.2912	0.03479	197.61	2.675
2.304	-0.03815	197.64	2.675
2.304	0.03052	197.67	2.693
2.3168	-0.03082	197.725	2.708
2.3168	0.03174	197.773	2.708
2.3296	-0.0354	197.802	2.724
2.3296	0.03235	197.845	2.743
2.3424	-0.02899	197.863	2.758
2.3424	0.03235	197.916	2.758
2.3552	-0.03174	197.982	2.778
2.3552	0.03082	198.028	2.796
2.368	-0.03265	198.091	2.805
2.368	0.02777	198.17	2.823
2.3808	-0.03174	198.225	2.823
2.3808	0.03235	198.295	2.823
2.3936	-0.03235	198.353	2.836
2.3936	0.02991	198.458	2.865
2.4064	-0.03448	198.58	2.865
2.4064	0.03052	198.693	2.879
2.4192	-0.02777	198.822	2.89
2.4192	0.02594	198.996	2.904
2.432	-0.03296	199.107	2.904
2.432	0.03113	199.231	2.904
2.4448	-0.03082	199.376	2.919
2.4448	0.03052	199.497	2.941
2.4576	-0.03235	199.619	2.941
2.4576	0.03235	199.682	2.972
2.4704	-0.03235	199.777	2.972
2.4704	0.03448	199.904	2.989
2.4832	-0.0351	200.017	2.989
2.4832	0.03357	200.13	2.989
2.496	-0.03235	200.219	3.022
2.496	0.02899	200.271	3.037
2.5088	-0.02991	200.346	3.037
2.5088	0.03021	200.442	3.037
2.5216	-0.03387	200.508	3.054
2.5216	0.03143	200.613	3.081
2.5344	-0.03174	200.67	3.081
2.5344	0.03448	200.731	3.081
2.5472	-0.03632	200.818	3.101
2.5472	0.03174	200.901	3.127
2.56	-0.02808	200.954	3.127
2.56	0.02777	200.989	3.127
2.5728	-0.03021	200.976	3.14
2.5728	0.03326	201.001	3.161
2.5856	-0.03357	201.042	3.161
2.5856	0.03387	201.087	3.161
2.5984	-0.03174	201.187	3.178
2.5984	0.03082	201.278	3.207
2.6112	-0.03021	201.362	3.207
2.6112	0.0293	201.467	3.222
2.624	-0.03296	201.552	3.237
2.624	0.03204	201.651	3.237
2.6368	-0.03204	201.756	3.298
2.6368	0.03204	201.803	3.298
2.6496	-0.03235	201.861	3.322
2.6496	0.03052	201.957	3.357
2.6624	-0.03326	202.059	3.357
2.6624	0.0296	202.182	3.377
2.6752	-0.0296	202.246	3.418
2.6752	0.03052	202.372	3.418
2.688	-0.03113	202.527	3.418
2.688	0.0293	202.67	3.436
2.7008	-0.02869	202.823	3.45
2.7008	0.0296	202.959	3.471
2.7136	-0.03204	203.031	3.471
2.7136	0.02838	203.123	3.491
2.7264	-0.03265	203.222	3.499
2.7264	0.02686	203.299	3.493
2.7392	-0.03204	203.402	3.493
2.7392	0.03265	203.478	3.501
2.752	-0.0293	203.501	3.495
2.752	0.0293	203.548	3.495
2.7648	-0.03296	203.64	3.511
2.7648	0.03143	203.736	3.537
2.7776	-0.03021	203.826	3.548
2.7776	0.03082	203.901	3.566
2.7904	-0.02991	204.012	3.586
2.7904	0.0293	204.145	3.586
2.8032	-0.03052	204.237	3.586
2.8032	0.02899	204.38	3.612
2.816	-0.03784	204.499	3.612
2.816	0.03357	204.617	3.612
2.8288	-0.03235	204.764	3.627
2.8288	0.03387	204.934	3.659
2.8416	-0.03143	205.088	3.659
2.8416	0.03265	205.263	3.676
2.8544	-0.02777	205.385	3.676
2.8544	0.03021	205.537	3.684
2.8672	-0.03143	205.736	3.693
2.8672	0.03082	205.899	3.693
2.88	-0.03448	206.049	3.693
2.88	0.02991	206.21	3.706
2.8928	-0.02869	206.372	3.738
2.8928	0.03082	206.551	3.752
2.9056	-0.0296	206.704	3.752
2.9056	0.02991	206.85	3.752
2.9184	-0.03174	207.006	3.79
2.9184	0.03204	207.113	3.79
2.9312	-0.02991	207.214	3.79
2.9312	0.03052	207.348	3.828
2.944	-0.03174	207.484	3.841
2.944	0.03174	207.621	3.841
2.9568	-0.02838	207.754	3.841
2.9568	0.02899	207.873	3.865
2.9696	-0.0293	208.01	3.898
2.9696	0.02869	208.146	3.898
2.9824	-0.03052	208.252	3.898
2.9824	0.02869	208.375	3.903
2.9952	-0.03174	208.46	3.944
2.9952	0.0351	208.54	3.944
3.008	-0.03204	208.659	3.944
3.008	0.0293	208.776	3.956
3.0208	-0.0293	208.904	3.969
3.0208	0.03021	209.038	3.969
3.0336	-0.03052	209.132	3.969
3.0336	0.03296	209.227	3.969
3.0464	-0.0293	209.326	4.015
3.0464	0.03052	209.402	4.015
3.0592	-0.02808	209.479	4.015
3.0592	0.03601	209.542	4.025
3.072	-0.0296	209.583	4.053
3.072	0.03601	209.636	4.074
3.0848	-0.03113	209.702	4.074
3.0848	0.0293	209.766	4.074
3.0976	-0.03235	209.858	4.115
3.0976	0.03235	209.938	4.115
3.1104	-0.03082	210.015	4.115
3.1104	0.03296	210.1	4.146
3.1232	-0.03601	210.174	4.194
3.1232	0.03265	210.266	4.194
3.136	-0.02777	210.372	4.194
3.136	0.02869	210.489	4.219
3.1488	-0.03113	210.614	4.244
3.1488	0.03021	210.766	4.258
3.1616	-0.0296	210.888	4.258
3.1616	0.03052	211.053	4.258
3.1744	-0.03784	211.178	4.272
3.1744	0.0293	211.283	4.278
3.1872	-0.03052	211.4	4.278
3.1872	0.03296	211.497	4.278
3.2	-0.02991	211.64	4.281
3.2	0.03296	211.798	4.278
3.2128	-0.03235	211.935	4.283
3.2128	0.02838	212.076	4.281
3.2256	-0.03296	212.224	4.286
3.2256	0.02899	212.36	4.286
3.2384	-0.03143	212.546	4.301
3.2384	0.03204	212.695	4.338
3.2512	-0.02869	212.86	4.338
3.2512	0.02808	213.058	4.338
3.264	-0.03204	213.214	4.367
3.264	0.03082	213.434	4.405
3.2768	-0.03113	213.689	4.414
3.2768	0.02747	213.857	4.414
3.2896	-0.03204	214.08	4.414
3.2896	0.0296	214.299	4.434
3.3024	-0.03571	214.531	4.455
3.3024	0.02716	214.693	4.455
3.3152	-0.03143	214.895	4.455
3.3152	0.02899	215.027	4.468
3.328	-0.02991	215.189	4.473
3.328	0.0296	215.415	4.485
3.3408	-0.03723	215.568	4.485
3.3408	0.03143	215.758	4.485
3.3536	-0.0351	215.919	4.497
3.3536	0.03113	216.109	4.483
3.3664	-0.02777	216.334	4.479
3.3664	0.03113	216.542	4.479
3.3792	-0.03082	216.778	4.499
3.3792	0.03326	216.974	4.499
3.392	-0.03174	217.199	4.53
3.392	0.03296	217.536	4.53
3.4048	-0.03021	217.761	4.534
3.4048	0.03235	218.061	4.546
3.4176	-0.03082	218.42	4.558
3.4176	0.03082	218.719	4.558
3.4304	-0.03326	219.048	4.574
3.4304	0.0293	219.413	4.577
3.4432	-0.03204	219.784	4.588
3.4432	0.03052	220.207	4.588
3.456	-0.03204	220.619	4.609
3.456	0.0296	221.046	4.609
3.4688	-0.03174	221.51	4.625
3.4688	0.03265	222	4.629
3.4816	-0.03204	222.516	4.642
3.4816	0.03052	223.047	4.652
3.4944	-0.03052	223.571	4.662
3.4944	0.03082	224.135	4.662
3.5072	-0.0296	224.739	4.662
3.5072	0.03235	225.34	4.683
3.52	-0.03662	225.989	4.687
3.52	0.03296	226.625	4.695
3.5328	-0.03143	227.263	4.7
3.5328	0.02838	227.933	4.7
3.5456	-0.02808	228.619	4.704
3.5456	0.03113	229.331	4.712
3.5584	-0.03326	230.067	4.715
3.5584	0.0354	230.793	4.715
3.5712	-0.02991	231.541	4.726
3.5712	0.03113	232.323	4.734
3.584	-0.02991	233.095	4.74
3.584	0.03296	233.927	4.74
3.5968	-0.03052	234.733	4.739
3.5968	0.02899	235.546	4.743
3.6096	-0.03235	236.373	4.75
3.6096	0.02899	237.199	4.751
3.6224	-0.03265	238.033	4.751
3.6224	0.03357	238.897	4.774
3.6352	-0.03082	239.731	4.783
3.6352	0.02747	240.585	4.796
3.648	-0.02869	241.467	4.796
3.648	0.03357	242.338	4.796
3.6608	-0.03601	243.269	4.827
3.6608	0.03021	244.173	4.827
3.6736	-0.03387	245.084	4.827
3.6736	0.03174	246.015	4.841
3.6864	-0.03326	246.963	4.866
3.6864	0.03052	247.924	4.866
3.6992	-0.02777	248.919	4.866
3.6992	0.03204	249.899	4.885
3.712	-0.03204	250.873	4.911
3.712	0.02869	251.885	4.911
3.7248	-0.03113	252.877	4.911
3.7248	0.02838	253.922	4.909
3.7376	-0.03021	254.953	4.913
3.7376	0.02899	255.991	4.918
3.7504	-0.0296	257.051	4.918
3.7504	0.03052	258.124	4.918
3.7632	-0.03387	259.195	4.918
3.7632	0.03143	260.296	4.938
3.776	-0.02899	261.375	4.938
3.776	0.02991	262.465	4.938
3.7888	-0.03082	263.584	4.938
3.7888	0.02991	264.694	4.954
3.8016	-0.0293	265.827	4.954
3.8016	0.03021	266.949	4.961
3.8144	-0.03296	268.064	4.961
3.8144	0.02869	269.199	4.963
3.8272	-0.02747	270.343	4.963
3.8272	0.03143	271.476	4.963
3.84	-0.03082	272.635	4.971
3.84	0.03204	273.762	4.979
3.8528	-0.03357	274.904	4.979
3.8528	0.03204	276.058	4.979
3.8656	-0.03174	277.199	4.976
3.8656	0.02869	278.369	4.992
3.8784	-0.0296	279.512	4.992
3.8784	0.03082	280.638	4.992
3.8912	-0.03265	281.78	4.997
3.8912	0.03326	282.927	5.015
3.904	-0.03662	284.064	5.015
3.904	0.03296	285.224	5.015
3.9168	-0.03143	286.338	5.027
3.9168	0.03418	287.462	5.046
3.9296	-0.03113	288.613	5.046
3.9296	0.02838	289.754	5.046
3.9424	-0.02869	290.915	5.045
3.9424	0.03052	292.046	5.071
3.9552	-0.03296	293.156	5.071
3.9552	0.03296	294.296	5.071
3.968	-0.03113	295.458	5.104
3.968	0.03174	296.605	5.101
3.9808	-0.03754	297.779	5.101
3.9808	0.03876	298.9	5.109
3.9936	-0.0354	300.045	5.109
3.9936	0.03571	301.182	5.116
4.0064	-0.04211	301.745	5.116
4.0064	0.03448	301.778	5.116
4.0192	-0.04456	301.635	5.124
4.0192	0.04517	301.439	5.145
4.032	-0.04517	301.228	5.145
4.032	0.0473	301.011	5.156
4.0448	-0.04547	300.771	5.156
4.0448	0.04028	300.553	5.138
4.0576	-0.03754	300.368	5.134
4.0576	0.03967	300.207	5.134
4.0704	-0.04364	300.147	5.134
4.0704	0.04791	300.113	5.134
4.0832	-0.03967	300.075	5.151
4.0832	0.04456	300.053	5.156
4.096	-0.04089	300.026	5.156
4.096	0.05157	299.96	5.154
4.1088	-0.047	299.797	5.148
4.1088	0.0415	299.656	5.142
4.1216	-0.04089	299.521	5.124
4.1216	0.0415	299.444	5.124
4.1344	-0.04395	299.261	5.124
4.1344	0.03723	298.657	5.124
4.1472	-0.0412	297.964	5.107
4.1472	0.04456	297.187	5.119
4.16	-0.04425	296.531	5.119
4.16	0.04333	295.116	5.117
4.1728	-0.05341	293.541	5.121
4.1728	0.04272	291.996	5.096
4.1856	-0.03784	290.441	5.096
4.1856	0.03754	288.837	5.101
4.1984	-0.04364	287.243	5.075
4.1984	0.04547	285.694	5.09
4.2112	-0.03906	284.169	5.09
4.2112	0.03998	282.63	5.085
4.224	-0.03815	281.069	5.082
4.224	0.04425	279.473	5.083
4.2368	-0.03967	277.911	5.084
4.2368	0.04364	276.42	5.084
4.2496	-0.03876	274.937	5.084
4.2496	0.04913	273.443	5.047
4.2624	-0.04639	271.919	5.047
4.2624	0.04425	270.394	5.03
4.2752	-0.04242	268.923	5.031
4.2752	0.04364	267.479	5.016
4.288	-0.04456	266.036	5.016
4.288	0.047	264.566	5.01
4.3008	-0.04944	263.069	4.986
4.3008	0.04303	261.595	4.978
4.3136	-0.047	260.162	4.969
4.3136	0.04669	258.737	4.969
4.3264	-0.05432	257.307	4.952
4.3264	0.03815	255.85	4.952
4.3392	-0.03754	254.39	4.932
4.3392	0.04547	252.994	4.923
4.352	-0.03967	251.638	4.916
4.352	0.04456	250.282	4.916
4.3648	-0.04089	248.903	4.918
4.3648	0.03815	247.484	4.913
4.3776	-0.04822	246.088	4.913
4.3776	0.04425	244.739	4.905
4.3904	-0.04028	243.422	4.897
4.3904	0.04303	242.092	4.883
4.4032	-0.04822	240.722	4.883
4.4032	0.04242	239.343	4.868
4.416	-0.04791	238.002	4.868
4.416	0.04669	236.698	4.868
4.4288	-0.04639	235.398	4.868
4.4288	0.04791	234.077	4.866
4.4416	-0.03693	232.726	4.873
4.4416	0.04089	231.431	4.873
4.4544	-0.04425	230.163	4.872
4.4544	0.03571	228.901	4.863
4.4672	-0.04456	227.64	4.844
4.4672	0.04639	226.365	4.844
4.48	-0.03998	225.081	4.836
4.48	0.04303	223.837	4.83
4.4928	-0.04852	222.64	4.831
4.4928	0.04517	221.448	4.831
4.5056	-0.04425	220.249	4.831
4.5056	0.03967	219.013	4.831
4.5184	-0.05005	217.796	4.827
4.5184	0.0412	216.623	4.827
4.5312	-0.05066	215.477	4.824
4.5312	0.04211	214.321	4.802
4.544	-0.05432	213.128	4.795
4.544	0.04211	211.903	4.795
4.5568	-0.04761	210.707	4.789
4.5568	0.04791	209.554	4.795
4.5696	-0.04425	208.409	4.791
4.5696	0.04333	207.264	4.791
4.5824	-0.0412	206.102	4.787
4.5824	0.03815	204.953	4.791
4.5952	-0.04395	203.893	4.791
4.5952	0.04852	202.873	4.774
4.608	-0.04425	201.808	4.764
4.608	0.04761	200.743	4.771
4.6208	-0.04852	199.679	4.764
4.6208	0.04059	198.627	4.764
4.6336	-0.03845	197.631	4.762
4.6336	0.03998	196.691	4.763
4.6464	-0.04089	195.788	4.761
4.6464	0.0415	194.751	4.761
4.6592	-0.0473	193.783	4.744
4.6592	0.05157	192.838	4.733
4.672	-0.047	191.895	4.721
4.672	0.04028	190.989	4.721
4.6848	-0.04639	190.058	4.698
4.6848	0.03967	189.134	4.7
4.6976	-0.04425	188.246	4.689
4.6976	0.04822	187.4	4.689
4.7104	-0.0473	186.595	4.668
4.7104	0.05524	185.806	4.648
4.7232	-0.04761	184.995	4.644
4.7232	0.04822	184.196	4.644
4.736	-0.0412	183.423	4.635
4.736	0.03693	182.683	4.643
4.7488	-0.04669	181.965	4.639
4.7488	0.03754	181.236	4.639
4.7616	-0.05737	180.532	4.625
4.7616	0.04852	179.915	4.625
4.7744	-0.04395	179.34	4.625
4.7744	0.04364	178.828	4.609
4.7872	-0.0412	178.296	4.609
4.7872	0.04395	177.742	4.597
4.8	-0.04761	177.198	4.58
4.8	0.04059	176.689	4.574
4.8128	-0.04364	176.204	4.567
4.8128	0.04669	175.781	4.553
4.8256	-0.04303	175.355	4.553
4.8256	0.04456	174.947	4.532
4.8384	-0.04028	174.571	4.498
4.8384	0.04486	174.169	4.498
4.8512	-0.04761	173.932	4.486
4.8512	0.03662	173.834	4.478
4.864	-0.04028	173.58	4.466
4.864	0.04211	173.474	4.466
4.8768	-0.0412	173.224	4.448
4.8768	0.04517	173.109	4.424
4.8896	-0.04272	172.952	4.412
4.8896	0.04211	172.794	4.412
4.9024	-0.04608	172.578	4.405
4.9024	0.04303	172.485	4.404
4.9152	-0.0415	172.255	4.404
4.9152	0.0412	172.162	4.404
4.928	-0.03876	172.032	4.363
4.928	0.04059	171.908	4.363
4.9408	-0.04822	171.764	4.363
4.9408	0.04272	171.625	4.322
4.9536	-0.03967	171.519	4.303
4.9536	0.04486	171.434	4.303
4.9664	-0.0528	171.34	4.303
4.9664	0.05432	171.252	4.286
4.9792	-0.04395	171.16	4.253
4.9792	0.04547	171.045	4.253
4.992	-0.0531	170.961	4.253
4.992	0.05127	170.892	4.232
5.0048	-0.03906	170.79	4.172
5.0048	0.0412	170.699	4.172
5.0176	-0.04089	170.642	4.172
5.0176	0.04517	170.59	4.15
5.0304	-0.0415	170.562	4.136
5.0304	0.04547	170.537	4.136
5.0432	-0.05463	170.5	4.115
5.0432	0.05219	170.464	4.115
5.056	-0.05463	170.424	4.115
5.056	0.04517	170.38	4.083
5.0688	-0.04486	170.385	4.083
5.0688	0.03937	170.343	4.076
5.0816	-0.04761	170.308	4.054
5.0816	0.04761	170.306	4.022
5.0944	-0.04181	170.344	4.006
5.0944	0.0415	170.222	4.006
5.1072	-0.04028	170.1	4.006
5.1072	0.04608	169.987	4.006
5.12	-0.04242	169.903	3.983
5.12	0.0415	169.845	3.983
5.1328	-0.04425	169.776	3.983
5.1328	0.04395	169.726	3.966
5.1456	-0.04547	169.672	3.966
5.1456	0.0412	169.613	3.943
5.1584	-0.04852	169.55	3.926
5.1584	0.05859	169.481	3.902
5.1712	-0.04761	169.421	3.851
5.1712	0.04578	169.361	3.851
5.184	-0.04333	169.295	3.851
5.184	0.04517	169.244	3.836
5.1968	-0.04669	169.16	3.808
5.1968	0.05249	169.106	3.794
5.2096	-0.04791	169.051	3.794
5.2096	0.04181	168.999	3.794
5.2224	-0.06561	168.948	3.758
5.2224	0.0531	168.873	3.752
5.2352	-0.04089	168.804	3.752
5.2352	0.03632	168.744	3.752
5.248	-0.04456	168.697	3.728
5.248	0.04517	168.614	3.718
5.2608	-0.03906	168.566	3.718
5.2608	0.04181	168.474	3.701
5.2736	-0.05219	168.387	3.687
5.2736	0.05096	168.325	3.673
5.2864	-0.04181	168.282	3.673
5.2864	0.0415	168.215	3.673
5.2992	-0.04578	168.139	3.636
5.2992	0.04364	168.077	3.622
5.312	-0.047	168.011	3.622
5.312	0.04242	167.944	3.61
5.3248	-0.04303	167.892	3.588
5.3248	0.05005	167.832	3.566
5.3376	-0.04089	167.773	3.566
5.3376	0.04089	167.719	3.551
5.3504	-0.03906	167.655	3.536
5.3504	0.04395	167.58	3.528
5.3632	-0.04639	167.516	3.528
5.3632	0.04395	167.462	3.513
5.376	-0.05188	167.432	3.513
5.376	0.03876	167.417	3.508
5.3888	-0.04028	167.42	3.486
5.3888	0.03937	167.543	3.463
5.4016	-0.04028	167.579	3.461
5.4016	0.04425	167.472	3.444
5.4144	-0.04303	167.393	3.444
5.4144	0.04395	167.306	3.428
5.4272	-0.04944	167.213	3.428
5.4272	0.04364	167.117	3.42
5.44	-0.04578	166.994	3.395
5.44	0.0473	166.862	3.38
5.4528	-0.04303	166.724	3.38
5.4528	0.04974	166.593	3.365
5.4656	-0.04639	166.477	3.365
5.4656	0.04028	166.349	3.335
5.4784	-0.04578	166.2	3.332
5.4784	0.05341	166.083	3.318
5.4912	-0.03906	165.968	3.288
5.4912	0.04181	165.871	3.281
5.504	-0.04333	165.766	3.281
5.504	0.03998	165.691	3.262
5.5168	-0.04181	165.591	3.248
5.5168	0.04303	165.506	3.225
5.5296	-0.04303	165.425	3.225
5.5296	0.04425	165.338	3.221
5.5424	-0.04333	165.285	3.199
5.5424	0.04639	165.265	3.18
5.5552	-0.04456	165.197	3.18
5.5552	0.03998	165.132	3.168
5.568	-0.04181	165.062	3.139
5.568	0.04486	164.987	3.127
5.5808	-0.04272	164.909	3.127
5.5808	0.0415	164.841	3.109
5.5936	-0.047	164.783	3.08
5.5936	0.04913	164.734	3.059
5.6064	-0.04395	164.681	3.059
5.6064	0.04303	164.623	3.032
5.6192	-0.04639	164.598	3.012
5.6192	0.04059	164.549	2.988
5.632	-0.03906	164.483	2.988
5.632	0.04883	164.422	2.976
5.6448	-0.04395	164.325	2.965
5.6448	0.04425	164.243	2.947
5.6576	-0.04456	164.183	2.947
5.6576	0.05035	164.179	2.947
5.6704	-0.04272	164.13	2.937
5.6704	0.04456	164.075	2.907
5.6832	-0.04425	164.002	2.907
5.6832	0.04791	163.944	2.907
5.696	-0.03815	163.845	2.9
5.696	0.05005	163.719	2.891
5.7088	-0.04333	163.61	2.891
5.7088	0.03845	163.486	2.891
5.7216	-0.04211	163.349	2.877
5.7216	0.0412	163.228	2.859
5.7344	-0.04364	163.127	2.859
5.7344	0.0415	163.01	2.859
5.7472	-0.04242	162.866	2.828
5.7472	0.0415	162.694	2.828
5.76	-0.0473	162.5	2.794
5.76	0.05066	162.332	2.794
5.7728	-0.04272	162.198	2.794
5.7728	0.04181	161.991	2.78
5.7856	-0.04578	161.809	2.76
5.7856	0.04486	161.655	2.741
5.7984	-0.04181	161.46	2.703
5.7984	0.04761	161.281	2.703
5.8112	-0.05035	161.111	2.703
5.8112	0.04578	160.892	2.703
5.824	-0.04395	160.744	2.703
5.824	0.0415	160.514	2.685
5.8368	-0.0412	160.37	2.665
5.8368	0.04578	160.218	2.665
5.8496	-0.04181	160.105	2.665
5.8496	0.0415	159.964	2.654
5.8624	-0.04089	159.83	2.642
5.8624	0.03967	159.633	2.629
5.8752	-0.04333	159.526	2.629
5.8752	0.04272	159.404	2.608
5.888	-0.047	159.239	2.588
5.888	0.05035	159.117	2.588
5.9008	-0.05402	158.902	2.588
5.9008	0.04791	158.724	2.548
5.9136	-0.04547	158.599	2.529
5.9136	0.04211	158.426	2.529
5.9264	-0.05157	158.293	2.529
5.9264	0.04395	158.157	2.511
5.9392	-0.0412	158.045	2.511
5.9392	0.04974	157.924	2.511
5.952	-0.04517	157.809	2.498
5.952	0.04211	157.659	2.471
5.9648	-0.04639	157.541	2.449
5.9648	0.04913	157.377	2.449
5.9776	-0.05463	157.197	2.449
5.9776	0.04211	157.075	2.407
5.9904	-0.04608	156.986	2.407
5.9904	0.04578	156.854	2.407
6.0032	-0.04456	156.741	2.378
6.0032	0.04669	156.638	2.367
6.016	-0.05646	156.528	2.334
6.016	0.04547	156.447	2.334
6.0288	-0.04791	156.315	2.315
6.0288	0.04333	156.205	2.3
6.0416	-0.04578	156.102	2.282
6.0416	0.04425	155.898	2.282
6.0544	-0.04211	155.714	2.282
6.0544	0.04822	155.541	2.282
6.0672	-0.04639	155.375	2.264
6.0672	0.04761	155.202	2.264
6.08	-0.0415	155.053	2.25
6.08	0.04242	154.898	2.24
6.0928	-0.04486	154.77	2.231
6.0928	0.04272	154.665	2.231
6.1056	-0.04883	154.536	2.231
6.1056	0.04974	154.412	2.202
6.1184	-0.04852	154.296	2.202
6.1184	0.05585	154.16	2.202
6.1312	-0.05585	154.038	2.17
6.1312	0.04639	153.911	2.16
6.144	-0.0473	153.783	2.141
6.144	0.04669	153.648	2.141
6.1568	-0.04211	153.534	2.141
6.1568	0.04333	153.422	2.127
6.1696	-0.05554	153.297	2.106
6.1696	0.06287	153.192	2.091
6.1824	-0.04761	153.083	2.091
6.1824	0.04944	152.954	2.091
6.1952	-0.05737	152.806	2.058
6.1952	0.05219	152.697	2.058
6.208	-0.04578	152.59	2.058
6.208	0.04395	152.473	2.045
6.2208	-0.03998	152.364	2.012
6.2208	0.04517	152.254	2.012
6.2336	-0.05432	152.136	2.012
6.2336	0.04639	152.043	1.981
6.2464	-0.04669	151.952	1.969
6.2464	0.05341	152.042	1.969
6.2592	-0.05951	151.927	1.969
6.2592	0.06287	151.783	1.956
6.272	-0.04608	151.663	1.934
6.272	0.047	151.562	1.934
6.2848	-0.04974	151.447	1.934
6.2848	0.04211	151.342	1.92
6.2976	-0.047	151.269	1.89
6.2976	0.04303	151.226	1.89
6.3104	-0.047	151.177	1.89
6.3104	0.04425	151.102	1.877
6.3232	-0.04272	151.004	1.846
6.3232	0.04395	150.897	1.846
6.336	-0.05585	150.79	1.846
6.336	0.04578	150.708	1.835
6.3488	-0.04761	150.684	1.806
6.3488	0.04425	150.707	1.806
6.3616	-0.04425	150.61	1.806
6.3616	0.04578	150.498	1.804
6.3744	-0.06348	150.402	1.769
6.3744	0.05127	150.321	1.769
6.3872	-0.04333	150.229	1.769
6.3872	0.04639	150.138	1.756
6.4	-0.05524	150.036	1.719
6.4	0.0473	149.962	1.719
6.4128	-0.0528	149.887	1.719
6.4128	0.04639	149.805	1.695
6.4256	-0.05524	149.709	1.682
6.4256	0.06226	149.612	1.682
6.4384	-0.05615	149.509	1.682
6.4384	0.05371	149.417	1.661
6.4512	-0.05463	149.342	1.626
6.4512	0.05157	149.254	1.614
6.464	-0.05005	149.177	1.614
6.464	0.04791	149.105	1.614
6.4768	-0.05402	149.034	1.6
6.4768	0.05157	148.974	1.6
6.4896	-0.04608	148.91	1.597
6.4896	0.04486	148.851	1.584
6.5024	-0.04547	148.783	1.574
6.5024	0.03967	148.715	1.574
6.5152	-0.05035	148.655	1.574
6.5152	0.04791	148.597	1.562
6.528	-0.05096	148.537	1.562
6.528	0.05554	148.477	1.558
6.5408	-0.04486	148.415	1.546
6.5408	0.04395	148.355	1.523
6.5536	-0.04211	148.301	1.51
6.5536	0.04272	148.239	1.51
6.5664	-0.05585	148.181	1.497
6.5664	0.05219	148.108	1.482
6.5792	-0.04425	148.023	1.464
6.5792	0.04669	147.945	1.464
6.592	-0.04822	147.87	1.456
6.592	0.04028	147.781	1.444
6.6048	-0.05035	147.685	1.444
6.6048	0.04395	147.59	1.444
6.6176	-0.04242	147.494	1.41
6.6176	0.04242	147.402	1.396
6.6304	-0.03815	147.319	1.39
6.6304	0.04364	147.216	1.384
6.6432	-0.05005	147.104	1.384
6.6432	0.05035	146.974	1.38
6.656	-0.0473	146.852	1.367
6.656	0.05035	146.747	1.352
6.6688	-0.04761	146.615	1.352
6.6688	0.04913	146.466	1.34
6.6816	-0.04425	146.325	1.322
6.6816	0.04547	146.179	1.322
6.6944	-0.05829	146.036	1.306
6.6944	0.06927	145.905	1.287
6.7072	-0.04913	145.751	1.271
6.7072	0.04822	145.605	1.253
6.72	-0.05219	145.447	1.253
6.72	0.04028	145.295	1.236
6.7328	-0.04395	145.145	1.217
6.7328	0.03967	144.993	1.198
6.7456	-0.04761	144.823	1.198
6.7456	0.06134	144.65	1.175
6.7584	-0.05219	144.467	1.16
6.7584	0.04883	144.301	1.16
6.7712	-0.04791	144.13	1.142
6.7712	0.04944	143.939	1.137
6.784	-0.05035	143.742	1.137
6.784	0.0473	143.532	1.12
6.7968	-0.04364	143.338	1.109
6.7968	0.04608	143.177	1.095
6.8096	-0.05493	143.008	1.095
6.8096	0.04883	142.854	1.067
6.8224	-0.05859	142.613	1.067
6.8224	0.05341	142.464	1.054
6.8352	-0.04883	142.278	1.041
6.8352	0.05157	142.061	1.031
6.848	-0.04883	141.862	1.031
6.848	0.04272	141.702	1.019
6.8608	-0.04608	141.425	1.008
6.8608	0.04883	141.205	1.008
6.8736	-0.05157	140.977	1.008
6.8736	0.04211	140.741	0.987
6.8864	-0.05035	140.487	0.977
6.8864	0.05188	140.215	0.967
6.8992	-0.04639	139.882	0.967
6.8992	0.04761	139.548	0.955
6.912	-0.06042	139.22	0.941
6.912	0.05371	138.877	0.927
6.9248	-0.04822	138.518	0.927
6.9248	0.04822	138.122	0.922
6.9376	-0.04578	137.691	0.908
6.9376	0.04944	137.224	0.908
6.9504	-0.05188	136.743	0.898
6.9504	0.04639	136.22	0.884
6.9632	-0.05127	135.658	0.884
6.9632	0.04517	135.045	0.874
6.976	-0.05249	134.421	0.874
6.976	0.05249	133.809	0.865
6.9888	-0.05066	133.179	0.857
6.9888	0.04669	132.52	0.85
7.0016	-0.06317	131.834	0.85
7.0016	0.06104	131.124	0.843
7.0144	-0.047	130.426	0.84
7.0144	0.05493	129.732	0.826
7.0272	-0.05432	129.025	0.826
7.0272	0.05341	128.293	0.82
7.04	-0.05463	127.524	0.82
7.04	0.05737	126.746	0.82
7.0528	-0.04852	125.969	0.811
7.0528	0.04395	125.199	0.801
7.0656	-0.05096	124.4	0.801
7.0656	0.04547	123.586	0.787
7.0784	-0.04211	122.744	0.762
7.0784	0.05096	121.918	0.751
7.0912	-0.04425	121.13	0.742
7.0912	0.04395	120.322	0.742
7.104	-0.06195	119.511	0.733
7.104	0.06012	118.673	0.724
7.1168	-0.04761	117.83	0.724
7.1168	0.05615	117.007	0.717
7.1296	-0.04852	116.2	0.717
7.1296	0.0415	115.374	0.706
7.1424	-0.05005	114.535	0.698
7.1424	0.05676	113.667	0.686
7.1552	-0.05035	112.804	0.686
7.1552	0.05066	111.964	0.686
7.168	-0.04944	111.124	0.665
7.168	0.04578	110.281	0.667
7.1808	-0.04578	109.415	0.667
7.1808	0.0415	108.533	0.667
7.1936	-0.04944	107.679	0.646
7.1936	0.04608	106.851	0.642
7.2064	-0.047	106.014	0.642
7.2064	0.05035	105.162	0.642
7.2192	-0.05035	104.279	0.642
7.2192	0.047	103.402	0.632
7.232	-0.04517	102.552	0.623
7.232	0.04364	101.706	0.623
7.2448	-0.05371	100.856	0.607
7.2448	0.04791	99.9836	0.604
7.2576	-0.05157	99.0926	0.596
7.2576	0.04883	98.2237	0.596
7.2704	-0.05096	97.3839	0.587
7.2704	0.05249	96.5328	0.587
7.2832	-0.05463	95.6688	0.587
7.2832	0.04639	94.7849	0.581
7.296	-0.05127	93.9074	0.581
7.296	0.05035	93.0548	0.581
7.3088	-0.04608	92.213	0.564
7.3088	0.04425	91.359	0.564
7.3216	-0.05157	90.4986	0.564
7.3216	0.05402	89.6204	0.539
7.3344	-0.05493	88.7692	0.539
7.3344	0.05005	87.9501	0.539
7.3472	-0.047	87.1339	0.534
7.3472	0.04791	86.297	0.515
7.36	-0.05035	85.4509	0.503
7.36	0.04669	84.6047	0.503
7.3728	-0.05432	83.787	0.503
7.3728	0.0473	82.9772	0.483
7.3856	-0.04639	82.1595	0.483
7.3856	0.047	81.3219	0.483
7.3984	-0.04822	80.4587	0.462
7.3984	0.0473	79.6182	0.453
7.4112	-0.06348	78.8041	0.444
7.4112	0.05859	77.995	0.444
7.424	-0.0531	77.1852	0.444
7.424	0.047	76.3476	0.427
7.4368	-0.05005	75.51	0.427
7.4368	0.04913	74.6973	0.427
7.4496	-0.04547	73.9003	0.434
7.4496	0.04669	73.1018	0.426
7.4624	-0.05188	72.2842	0.429
7.4624	0.04974	71.4551	0.429
7.4752	-0.047	70.6368	0.426
7.4752	0.04669	69.8397	0.426
7.488	-0.04822	69.0477	0.438
7.488	0.04303	68.2386	0.438
7.5008	-0.04608	67.4103	0.428
7.5008	0.0592	66.5755	0.428
7.5136	-0.05005	65.7607	0.412
7.5136	0.0473	64.9708	0.41
7.5264	-0.04883	64.1738	0.41
7.5264	0.04852	63.3611	0.41
7.5392	-0.0473	62.5406	0.398
7.5392	0.04089	61.7372	0.398
7.552	-0.0473	60.9544	0.394
7.552	0.04761	60.1909	0.388
7.5648	-0.05005	59.4181	0.381
7.5648	0.05096	58.6225	0.381
7.5776	-0.06958	57.8269	0.381
7.5776	0.06134	57.0548	0.375
7.5904	-0.0531	56.3013	0.353
7.5904	0.06317	55.5513	0.353
7.6032	-0.06073	54.7828	0.353
7.6032	0.0592	53.9964	0.354
7.616	-0.0473	53.2144	0.342
7.616	0.04883	52.4551	0.342
7.6288	-0.07294	51.7094	0.342
7.6288	0.06104	50.9694	0.324
7.6416	-0.05585	50.2272	0.316
7.6416	0.0647	49.495	0.316
7.6544	-0.05707	48.8013	0.316
7.6544	0.05737	48.1289	0.316
7.6672	-0.05188	47.4566	0.284
7.6672	0.05005	46.7849	0.284
7.68	-0.0531	46.0848	0.284
7.68	0.04547	45.4017	0.276
7.6928	-0.05127	44.7372	0.268
7.6928	0.04913	44.0883	0.26
7.7056	-0.05157	43.4373	0.26
7.7056	0.04944	42.7714	0.26
7.7184	-0.05524	42.099	0.248
7.7184	0.047	41.4331	0.248
7.7312	-0.047	40.7949	0.248
7.7312	0.05646	40.1524	0.235
7.744	-0.04944	39.5078	0.231
7.744	0.05219	38.8426	0.231
7.7568	-0.0528	38.1738	0.231
7.7568	0.05554	37.5214	0.219
7.7696	-0.05463	36.8811	0.206
7.7696	0.04761	36.2386	0.205
7.7824	-0.04608	35.5812	0.205
7.7824	0.04608	34.9152	0.205
7.7952	-0.05585	34.2621	0.193
7.7952	0.05402	33.6318	0.185
7.808	-0.05157	33.0114	0.185
7.808	0.05493	32.386	0.178
7.8208	-0.04913	31.7521	0.173
7.8208	0.05371	31.1097	0.168
7.8336	-0.04852	30.4808	0.168
7.8336	0.04303	29.8782	0.168
7.8464	-0.06714	29.2657	0.167
7.8464	0.05829	28.6603	0.162
7.8592	-0.05951	28.0299	0.162
7.8592	0.05157	27.4167	0.162
7.872	-0.04578	26.8312	0.152
7.872	0.04547	26.2536	0.152
7.8848	-0.05188	25.6766	0.152
7.8848	0.04791	25.0912	0.152
7.8976	-0.06348	24.4993	0.128
7.8976	0.05341	23.9238	0.121
7.9104	-0.05371	23.364	0.121
7.9104	0.04883	22.8148	0.121
7.9232	-0.05157	22.2635	0.109
7.9232	0.0473	21.8127	0.109
7.936	-0.06165	21.1353	0.109
7.936	0.0589	20.7001	0.101
7.9488	-0.05005	20.0669	0.081
7.9488	0.04822	19.5463	0.081
7.9616	-0.05341	19.0128	0.081
7.9616	0.05066	18.4779	0.059
7.9744	-0.047	17.9601	0.031
7.9744	0.04974	17.4615	0.025
7.9872	-0.04852	16.9687	0.025
7.9872	0.05341	16.4779	0.026
8	-0.05676	15.9808	0.025
8	0.05798	15.4886	0.025
8.0128	-0.06134	15.015	0.025
8.0128	0.05951	14.562	0.025
8.0256	-0.05005	14.1083	0.025
8.0256	0.04486	13.6595	0.025
8.0384	-0.04547	13.2044	0.025
8.0384	0.05188	12.7714	0.025
8.0512	-0.05127	12.3618	0.025
8.0512	0.05463	11.958	0.025
8.064	-0.05554	11.5641	0.025
8.064	0.04486
8.0768	-0.06714
8.0768	0.06592
8.0896	-0.04974
8.0896	0.05219
8.1024	-0.05402
8.1024	0.05066
8.1152	-0.04791
8.1152	0.05249
8.128	-0.06195
8.128	0.05432
8.1408	-0.05737
8.1408	0.0531
8.1536	-0.06317
8.1536	0.06683
8.1664	-0.04974
8.1664	0.05554
8.1792	-0.05066
8.1792	0.05676
8.192	-0.04791
8.192	0.05066
8.2048	-0.05493
8.2048	0.04761
8.2176	-0.04761
8.2176	0.05066
8.2304	-0.05249
8.2304	0.05768
8.2432	-0.04608
8.2432	0.04578
8.256	-0.06073
8.256	0.05096
8.2688	-0.05646
8.2688	0.05005
8.2816	-0.05707
8.2816	0.04974
8.2944	-0.05585
8.2944	0.05829
8.3072	-0.05066
8.3072	0.05066
8.32	-0.05005
8.32	0.05463
8.3328	-0.05035
8.3328	0.05035
8.3456	-0.05219
8.3456	0.05371
8.3584	-0.05707
8.3584	0.06927
8.3712	-0.05707
8.3712	0.05646
8.384	-0.05157
8.384	0.06317
8.3968	-0.05524
8.3968	0.05371
8.4096	-0.06287
8.4096	0.05615
8.4224	-0.06256
8.4224	0.05371
8.4352	-0.05554
8.4352	0.05646
8.448	-0.04395
8.448	0.05096
8.4608	-0.05005
8.4608	0.04822
8.4736	-0.04761
8.4736	0.04608
8.4864	-0.047
8.4864	0.047
8.4992	-0.05493
8.4992	0.05066
8.512	-0.05463
8.512	0.05035
8.5248	-0.05493
8.5248	0.05157
8.5376	-0.05554
8.5376	0.0473
8.5504	-0.04883
8.5504	0.0592
8.5632	-0.04974
8.5632	0.05157
8.576	-0.05341
8.576	0.04547
8.5888	-0.05859
8.5888	0.0589
8.6016	-0.04944
8.6016	0.05188
8.6144	-0.05371
8.6144	0.05524
8.6272	-0.08728
8.6272	0.07355
8.64	-0.04791
8.64	0.05157
8.6528	-0.047
8.6528	0.04974
8.6656	-0.05402
8.6656	0.05341
8.6784	-0.05707
8.6784	0.04974
8.6912	-0.05463
8.6912	0.05402
8.704	-0.05798
8.704	0.0531
8.7168	-0.05737
8.7168	0.05951
8.7296	-0.06531
8.7296	0.06836
8.7424	-0.04547
8.7424	0.05096
8.7552	-0.05463
8.7552	0.05219
8.768	-0.05554
8.768	0.05188
8.7808	-0.04852
8.7808	0.05127
8.7936	-0.05341
8.7936	0.05157
8.8064	-0.05005
8.8064	0.04974
8.8192	-0.05463
8.8192	0.05371
8.832	-0.05402
8.832	0.0592
8.8448	-0.05005
8.8448	0.05432
8.8576	-0.0708
8.8576	0.08148
8.8704	-0.04761
8.8704	0.05646
8.8832	-0.05219
8.8832	0.05768
8.896	-0.05463
8.896	0.05646
8.9088	-0.07446
8.9088	0.06683
8.9216	-0.0647
8.9216	0.05951
8.9344	-0.05951
8.9344	0.05646
8.9472	-0.05798
8.9472	0.06256
8.96	-0.04913
8.96	0.05066
8.9728	-0.05219
8.9728	0.0531
8.9856	-0.04913
8.9856	0.05646
8.9984	-0.06531
8.9984	0.06134
9.0112	-0.05127
9.0112	0.05249
9.024	-0.05157
9.024	0.05127
9.0368	-0.05615
9.0368	0.05524
9.0496	-0.0473
9.0496	0.04944
9.0624	-0.05554
9.0624	0.05066
9.0752	-0.0531
9.0752	0.05951
9.088	-0.05951
9.088	0.06226
9.1008	-0.05798
9.1008	0.04913
9.1136	-0.05615
9.1136	0.047
9.1264	-0.05341
9.1264	0.05066
9.1392	-0.05737
9.1392	0.05646
9.152	-0.05524
9.152	0.05127
9.1648	-0.05432
9.1648	0.05463
9.1776	-0.05341
9.1776	0.06042
9.1904	-0.05615
9.1904	0.0589
9.2032	-0.04913
9.2032	0.04822
9.216	-0.05066
9.216	0.05432
9.2288	-0.05554
9.2288	0.05219
9.2416	-0.06134
9.2416	0.06256
9.2544	-0.0415
9.2544	0.04578
9.2672	-0.05493
9.2672	0.05249
9.28	-0.04272
9.28	0.04669
9.2928	-0.04852
9.2928	0.05066
9.3056	-0.04333
9.3056	0.0473
9.3184	-0.05402
9.3184	0.04883
9.3312	-0.05493
9.3312	0.04669
9.344	-0.05249
9.344	0.05676
9.3568	-0.05646
9.3568	0.0531
9.3696	-0.05676
9.3696	0.05676
9.3824	-0.0528
9.3824	0.04333
9.3952	-0.04913
9.3952	0.04456
9.408	-0.047
9.408	0.05096
9.4208	-0.05096
9.4208	0.04639
9.4336	-0.05524
9.4336	0.05127
9.4464	-0.04944
9.4464	0.047
9.4592	-0.05188
9.4592	0.05463
9.472	-0.04517
9.472	0.04761
9.4848	-0.06042
9.4848	0.05707
9.4976	-0.05066
9.4976	0.04913
9.5104	-0.0528
9.5104	0.05463
9.5232	-0.05798
9.5232	0.05402
9.536	-0.04791
9.536	0.04944
9.5488	-0.05646
9.5488	0.05371
9.5616	-0.06195
9.5616	0.07233
9.5744	-0.05188
9.5744	0.05249
9.5872	-0.06531
9.5872	0.05859
9.6	-0.05524
9.6	0.04822
9.6128	-0.04547
9.6128	0.04791
9.6256	-0.05737
9.6256	0.05127
9.6384	-0.05676
9.6384	0.04913
9.6512	-0.05096
9.6512	0.05463
9.664	-0.05219
9.664	0.04974
9.6768	-0.06226
9.6768	0.05066
9.6896	-0.05127
9.6896	0.05371
9.7024	-0.05981
9.7024	0.05737
9.7152	-0.06958
9.7152	0.06714
9.728	-0.0528
9.728	0.05371
9.7408	-0.04822
9.7408	0.0531
9.7536	-0.04791
9.7536	0.04547
9.7664	-0.0647
9.7664	0.05768
9.7792	-0.05035
9.7792	0.05035
9.792	-0.0531
9.792	0.05859
9.8048	-0.04486
9.8048	0.04791
9.8176	-0.0531
9.8176	0.05585
9.8304	-0.05005
9.8304	0.05157
9.8432	-0.05554
9.8432	0.05524
9.856	-0.08942
9.856	0.09277
9.8688	-0.05096
9.8688	0.04791
9.8816	-0.05005
9.8816	0.047
9.8944	-0.04913
9.8944	0.04578
9.9072	-0.04791
9.9072	0.05188
9.92	-0.04761
9.92	0.05371
9.9328	-0.05493
9.9328	0.04639
9.9456	-0.05005
9.9456	0.0531
9.9584	-0.05646
9.9584	0.04944
9.9712	-0.05554
9.9712	0.05646
9.984	-0.05035
9.984	0.05127
9.9968	-0.06042
9.9968	0.06104
10.0096	-0.05219
10.0096	0.0473
10.0224	-0.04791
10.0224	0.04547
10.0352	-0.04944
10.0352	0.05005
10.048	-0.05493
10.048	0.04852
10.0608	-0.05371
10.0608	0.04883
10.0736	-0.04883
10.0736	0.04669
10.0864	-0.0473
10.0864	0.04761
10.0992	-0.047
10.0992	0.05432
10.112	-0.05798
10.112	0.04456
10.1248	-0.05371
10.1248	0.04669
10.1376	-0.05707
10.1376	0.05157
10.1504	-0.0589
10.1504	0.05341
10.1632	-0.05341
10.1632	0.05127
10.176	-0.04944
10.176	0.04852
10.1888	-0.05157
10.1888	0.0473
10.2016	-0.04486
10.2016	0.04761
10.2144	-0.06195
10.2144	0.0531
10.2272	-0.06042
10.2272	0.05493
10.24	-0.05707
10.24	0.04608
10.2528	-0.06958
10.2528	0.05615
10.2656	-0.06805
10.2656	0.05371
10.2784	-0.06256
10.2784	0.05737
10.2912	-0.05951
10.2912	0.07111
10.304	-0.05371
10.304	0.05768
10.3168	-0.05524
10.3168	0.05432
10.3296	-0.05127
10.3296	0.04822
10.3424	-0.04852
10.3424	0.04761
10.3552	-0.04944
10.3552	0.05554
10.368	-0.05768
10.368	0.06134
10.3808	-0.04761
10.3808	0.0473
10.3936	-0.04791
10.3936	0.0528
10.4064	-0.05524
10.4064	0.05096
10.4192	-0.05432
10.4192	0.05096
10.432	-0.05127
10.432	0.047
10.4448	-0.0528
10.4448	0.04913
10.4576	-0.05035
10.4576	0.05249
10.4704	-0.05402
10.4704	0.05249
10.4832	-0.04669
10.4832	0.05676
10.496	-0.06531
10.496	0.05371
10.5088	-0.0531
10.5088	0.04395
10.5216	-0.05402
10.5216	0.05432
10.5344	-0.05066
10.5344	0.05707
10.5472	-0.07721
10.5472	0.07141
10.56	-0.05829
10.56	0.0592
10.5728	-0.0647
10.5728	0.05981
10.5856	-0.05951
10.5856	0.047
10.5984	-0.05951
10.5984	0.05402
10.6112	-0.05005
10.6112	0.04944
10.624	-0.0528
10.624	0.0528
10.6368	-0.0589
10.6368	0.05341
10.6496	-0.04761
10.6496	0.05157
10.6624	-0.05768
10.6624	0.06104
10.6752	-0.06683
10.6752	0.05707
10.688	-0.05493
10.688	0.06104
10.7008	-0.05615
10.7008	0.05585
10.7136	-0.04608
10.7136	0.05554
10.7264	-0.05157
10.7264	0.05463
10.7392	-0.05981
10.7392	0.06897
10.752	-0.04822
10.752	0.04456
10.7648	-0.05463
10.7648	0.05157
10.7776	-0.05676
10.7776	0.05768
10.7904	-0.05219
10.7904	0.05524
10.8032	-0.05341
10.8032	0.04517
10.816	-0.04456
10.816	0.04425
10.8288	-0.07904
10.8288	0.07782
10.8416	-0.05768
10.8416	0.07355
10.8544	-0.04883
10.8544	0.04852
10.8672	-0.05768
10.8672	0.05524
10.88	-0.0705
10.88	0.0647
10.8928	-0.04639
10.8928	0.05005
10.9056	-0.04639
10.9056	0.0473
10.9184	-0.06348
10.9184	0.05219
10.9312	-0.05219
10.9312	0.05524
10.944	-0.06439
10.944	0.05219
10.9568	-0.0531
10.9568	0.05035
10.9696	-0.06165
10.9696	0.04669
10.9824	-0.05249
10.9824	0.05737
10.9952	-0.05096
10.9952	0.05127
11.008	-0.04852
11.008	0.04669
11.0208	-0.05157
11.0208	0.05157
11.0336	-0.05188
11.0336	0.04822
11.0464	-0.04822
11.0464	0.05096
11.0592	-0.15106
11.0592	0.17792
11.072	-0.0647
11.072	0.06683
11.0848	-0.05493
11.0848	0.05798
11.0976	-0.04974
11.0976	0.05707
11.1104	-0.05127
11.1104	0.05432
11.1232	-0.0528
11.1232	0.05096
11.136	-0.05707
11.136	0.05463
11.1488	-0.04944
11.1488	0.0528
11.1616	-0.0528
11.1616	0.05066
11.1744	-0.06012
11.1744	0.06134
11.1872	-0.05493
11.1872	0.05096
11.2	-0.05859
11.2	0.05249
11.2128	-0.08698
11.2128	0.11383
11.2256	-0.04578
11.2256	0.06012
11.2384	-0.05981
11.2384	0.05829
11.2512	-0.05402
11.2512	0.05005
11.264	-0.05096
11.264	0.05096
11.2768	-0.05249
11.2768	0.05371
11.2896	-0.0528
11.2896	0.05035
11.3024	-0.05981
11.3024	0.05737
11.3152	-0.06989
11.3152	0.05676
11.328	-0.0473
11.328	0.05341
11.3408	-0.05096
11.3408	0.05493
11.3536	-0.06195
11.3536	0.06042
11.3664	-0.0592
11.3664	0.06134
11.3792	-0.05157
11.3792	0.06592
11.392	-0.05341
11.392	0.0531
11.4048	-0.08301
11.4048	0.06561
11.4176	-0.06348
11.4176	0.06592
11.4304	-0.06012
11.4304	0.05127
11.4432	-0.05219
11.4432	0.04974
11.456	-0.05524
11.456	0.05676
11.4688	-0.05066
11.4688	0.05005
11.4816	-0.05005
11.4816	0.05737
11.4944	-0.0592
11.4944	0.0592
11.5072	-0.06622
11.5072	0.06012
11.52	-0.0473
11.52	0.04791
11.5328	-0.05707
11.5328	0.05585
11.5456	-0.0589
11.5456	0.0592
11.5584	-0.05798
11.5584	0.06073
11.5712	-0.07813
11.5712	0.07538
11.584	-0.065
11.584	0.06104
11.5968	-0.05707
11.5968	0.05493
11.6096	-0.05646
11.6096	0.05463
11.6224	-0.06012
11.6224	0.04974
11.6352	-0.06012
11.6352	0.04944
11.648	-0.04791
11.648	0.04456
11.6608	-0.06104
11.6608	0.05493
11.6736	-0.05371
11.6736	0.04822
11.6864	-0.06958
11.6864	0.06622
11.6992	-0.06226
11.6992	0.05737
11.712	-0.05859
11.712	0.05951
11.7248	-0.05585
11.7248	0.05096
11.7376	-0.06195
11.7376	0.06104
11.7504	-0.06012
11.7504	0.06775
11.7632	-0.0592
11.7632	0.05524
11.776	-0.05768
11.776	0.05035
11.7888	-0.05219
11.7888	0.05157
11.8016	-0.04486
11.8016	0.05035
11.8144	-0.05737
11.8144	0.05219
11.8272	-0.05829
11.8272	0.04486
11.84	-0.08514
11.84	0.06317
11.8528	-0.07324
11.8528	0.06409
11.8656	-0.06989
11.8656	0.07233
11.8784	-0.05676
11.8784	0.05798
11.8912	-0.04913
11.8912	0.0531
11.904	-0.05554
11.904	0.04974
11.9168	-0.06836
11.9168	0.06927
11.9296	-0.0528
11.9296	0.05524
11.9424	-0.05432
11.9424	0.05402
11.9552	-0.0592
11.9552	0.05371
11.968	-0.05768
11.968	0.04883
11.9808	-0.07568
11.9808	0.07629
11.9936	-0.06165
11.9936	0.05219
12.0064	-0.04944
12.0064	0.05432
12.0192	-0.0589
12.0192	0.05737
12.032	-0.05829
12.032	0.05463
12.0448	-0.06104
12.0448	0.05615
12.0576	-0.05707
12.0576	0.05432
12.0704	-0.05615
12.0704	0.05554
12.0832	-0.0589
12.0832	0.06439
12.096	-0.05768
12.096	0.0528
12.1088	-0.05707
12.1088	0.06256
12.1216	-0.06134
12.1216	0.05341
12.1344	-0.04608
12.1344	0.04517
12.1472	-0.05371
12.1472	0.05951
12.16	-0.0473
12.16	0.04669
12.1728	-0.0589
12.1728	0.06348
12.1856	-0.0531
12.1856	0.04547
12.1984	-0.05646
12.1984	0.05585
12.2112	-0.06256
12.2112	0.0589
12.224	-0.04639
12.224	0.05066
12.2368	-0.0528
12.2368	0.05249
12.2496	-0.05676
12.2496	0.05707
12.2624	-0.06226
12.2624	0.05737
12.2752	-0.05432
12.2752	0.065
12.288	-0.05402
12.288	0.04761
12.3008	-0.05829
12.3008	0.06042
12.3136	-0.05829
12.3136	0.0531
12.3264	-0.05341
12.3264	0.05737
12.3392	-0.06653
12.3392	0.05951
12.352	-0.0592
12.352	0.05554
12.3648	-0.05371
12.3648	0.05615
12.3776	-0.05127
12.3776	0.0528
12.3904	-0.05768
12.3904	0.06012
12.4032	-0.06439
12.4032	0.06226
12.416	-0.05951
12.416	0.05768
12.4288	-0.05096
12.4288	0.06226
12.4416	-0.06042
12.4416	0.06531
12.4544	-0.05188
12.4544	0.05707
12.4672	-0.07111
12.4672	0.07416
12.48	-0.06226
12.48	0.07721
12.4928	-0.06622
12.4928	0.06317
12.5056	-0.06714
12.5056	0.06348
12.5184	-0.05859
12.5184	0.06042
12.5312	-0.05798
12.5312	0.05981
12.544	-0.05524
12.544	0.05402
12.5568	-0.07294
12.5568	0.06012
12.5696	-0.05829
12.5696	0.05157
12.5824	-0.0589
12.5824	0.0705
12.5952	-0.05737
12.5952	0.06134
12.608	-0.06073
12.608	0.06348
12.6208	-0.05493
12.6208	0.05798
12.6336	-0.05066
12.6336	0.05127
12.6464	-0.05402
12.6464	0.05798
12.6592	-0.06561
12.6592	0.06256
12.672	-0.05829
12.672	0.05157
12.6848	-0.06073
12.6848	0.05432
12.6976	-0.05798
12.6976	0.06104
12.7104	-0.06195
12.7104	0.05981
12.7232	-0.05005
12.7232	0.04913
12.736	-0.05493
12.736	0.05402
12.7488	-0.06256
12.7488	0.05585
12.7616	-0.06836
12.7616	0.06927
12.7744	-0.05585
12.7744	0.06165
[truncated: 18,410 more rows]

## Sheet: Figure 4b
Figure 4b
time, s	median freq, kHz	AE energy, a.u.	stress, MPa	strain, %
0	82.7766	0.02685	13.334	0.047
0.00205	82.5881	0.02689	13.3362	0.042
0.0041	82.4011	0.02693	13.3426	0.042
0.00614	82.2158	0.02697	13.3369	0.042
0.00819	82.032	0.02701	13.3426	0.038
0.01024	81.8498	0.02705	13.3469	0.041
0.01229	81.6692	0.02709	13.3618	0.041
0.01434	81.4901	0.02713	13.5641	0.05
0.01638	81.3127	0.02717	14.0947	0.051
0.01843	81.1368	0.0272	14.6624	0.058
0.02048	80.9625	0.02724	15.2422	0.058
0.02253	80.7898	0.02728	15.8234	0.058
0.02458	80.6186	0.02731	16.4245	0.074
0.02662	80.449	0.02735	17.0242	0.084
0.02867	80.281	0.02739	17.6168	0.084
0.03072	80.1146	0.02742	18.2194	0.084
0.03277	79.9498	0.02746	18.8291	0.096
0.03482	79.7865	0.02749	19.4309	0.101
0.03686	79.6248	0.02753	20.057	0.101
0.03891	79.4647	0.02756	20.6603	0.108
0.04096	79.3062	0.02759	21.2728	0.115
0.04301	79.1493	0.02763	21.8953	0.125
0.04506	78.9939	0.02766	22.5207	0.125
0.0471	78.8401	0.02769	23.151	0.125
0.04915	78.6879	0.02772	23.7927	0.134
0.0512	78.5373	0.02775	24.4181	0.141
0.05325	78.3882	0.02778	25.0541	0.141
0.0553	78.2407	0.02781	25.698	0.149
0.05734	78.0948	0.02784	26.3326	0.163
0.05939	77.9505	0.02787	26.9936	0.169
0.06144	77.8078	0.0279	27.6318	0.169
0.06349	77.6666	0.02793	28.2728	0.174
0.06554	77.527	0.02796	28.9338	0.195
0.06758	77.389	0.02799	29.5933	0.198
0.06963	77.2526	0.02802	30.2657	0.198
0.07168	77.1177	0.02804	30.9359	0.198
0.07373	76.9844	0.02807	31.5954	0.206
0.07578	76.8527	0.0281	32.2742	0.212
0.07782	76.7226	0.02812	32.9644	0.212
0.07987	76.5941	0.02815	33.6531	0.219
0.08192	76.4671	0.02818	34.3675	0.222
0.08397	76.3417	0.0282	35.0527	0.224
0.08602	76.2179	0.02823	35.7486	0.224
0.08806	76.0957	0.02825	36.4551	0.224
0.09011	75.975	0.02827	37.1588	0.217
0.09216	75.856	0.0283	37.8761	0.228
0.09421	75.7385	0.02832	38.5897	0.228
0.09626	75.6226	0.02834	39.2785	0.228
0.0983	75.5082	0.02837	39.9808	0.22
0.10035	75.3954	0.02839	40.6966	0.228
0.1024	75.2843	0.02841	41.401	0.228
0.10445	75.1747	0.02843	42.1225	0.238
0.1065	75.0666	0.02845	42.812	0.242
0.10854	74.9602	0.02847	43.5107	0.247
0.11059	74.8553	0.02849	44.2194	0.247
0.11264	74.752	0.02851	44.9259	0.251
0.11469	74.6503	0.02853	45.6382	0.263
0.11674	74.5502	0.02855	46.3504	0.271
0.11878	74.4516	0.02857	47.0356	0.274
0.12083	74.3546	0.02858	47.7336	0.274
0.12288	74.2592	0.0286	48.4459	0.274
0.12493	74.1654	0.02862	49.1482	0.288
0.12698	74.0732	0.02864	49.8654	0.288
0.12902	73.9825	0.02865	50.5577	0.288
0.13107	73.8934	0.02867	51.2507	0.298
0.13312	73.8059	0.02868	51.9672	0.294
0.13517	73.72	0.0287	52.6859	0.294
0.13722	73.6356	0.02871	53.4095	0.301
0.13926	73.5528	0.02873	54.1311	0.302
0.14131	73.4716	0.02874	54.8333	0.305
0.14336	73.392	0.02876	55.5727	0.305
0.14541	73.314	0.02877	56.3376	0.308
0.14746	73.2375	0.02878	56.9395	0.314
0.1495	73.1626	0.02879	57.7222	0.332
0.15155	73.0893	0.02881	58.6367	0.332
0.1536	73.0176	0.02882	59.3967	0.334
0.15565	72.9474	0.02883	60.1781	0.334
0.1577	72.8788	0.02884	60.963	0.342
0.15974	72.8119	0.02885	61.755	0.342
0.16179	72.7464	0.02886	62.4103	0.342
0.16384	72.6826	0.02887	63.3462	0.342
0.16589	72.6203	0.02888	63.9815	0.359
0.16794	72.5597	0.02889	64.9601	0.375
0.16998	72.5005	0.0289	65.6026	0.385
0.17203	72.443	0.0289	66.4266	0.39
0.17408	72.3871	0.02891	67.3953	0.396
0.17613	72.3327	0.02892	68.0271	0.399
0.17818	72.2799	0.02893	68.8362	0.399
0.18022	72.2287	0.02893	69.6588	0.399
0.18227	72.1791	0.02894	70.4637	0.399
0.18432	72.131	0.02895	71.2984	0.392
0.18637	72.0845	0.02895	72.0883	0.411
0.18842	72.0396	0.02896	72.8903	0.411
0.19046	71.9963	0.02896	73.718	0.412
0.19251	71.9545	0.02896	74.5406	0.428
0.19456	71.9144	0.02897	75.3711	0.44
0.19661	71.8758	0.02897	76.2016	0.44
0.19866	71.8388	0.02897	77.0135	0.436
0.2007	71.8033	0.02898	77.8469	0.437
0.20275	71.7695	0.02898	78.693	0.453
0.2048	71.7372	0.02898	79.5299	0.453
0.20685	71.5447	0.02896	80.3924	0.453
0.2089	71.4146	0.02891	81.2265	0.463
0.21094	71.347	0.02882	82.067	0.499
0.21299	71.1414	0.02878	82.9302	0.499
0.21504	70.9442	0.02877	83.7935	0.499
0.21709	70.8676	0.02877	84.6581	0.506
0.21914	70.7921	0.02875	85.5256	0.528
0.22118	70.6025	0.02877	86.3675	0.528
0.22323	70.5647	0.02871	87.2258	0.528
0.22528	70.6262	0.02865	88.1033	0.537
0.22733	70.7274	0.02861	89.136	0.554
0.22938	70.9521	0.02853	89.8554	0.554
0.23142	71.2152	0.02845	90.8917	0.554
0.23347	71.5721	0.02837	91.7593	0.58
0.23552	71.7257	0.0283	92.6524	0.603
0.23757	71.7898	0.02824	93.537	0.603
0.23962	71.7914	0.02821	94.4373	0.602
0.24166	71.9011	0.02816	95.344	0.603
0.24371	71.9709	0.02811	96.2329	0.614
0.24576	72.0309	0.02806	97.1339	0.614
0.24781	72.0824	0.02804	98.0541	0.609
0.24986	72.0702	0.02804	98.9544	0.61
0.2519	72.1109	0.02802	99.8882	0.611
0.25395	72.1746	0.028	100.798	0.611
0.256	72.2942	0.028	101.704	0.618
0.25805	72.2364	0.02807	102.632	0.626
0.2601	72.1734	0.02814	103.553	0.616
0.26214	72.2532	0.02819	104.483	0.615
0.26419	72.2439	0.02828	105.419	0.615
0.26624	72.3519	0.02831	106.333	0.617
0.26829	72.4052	0.02838	107.262	0.623
0.27034	72.4921	0.02846	108.216	0.623
0.27238	72.5258	0.02854	109.145	0.623
0.27443	72.6232	0.02859	110.108	0.634
0.27648	72.6676	0.02862	111.036	0.634
0.27853	72.6561	0.02862	111.969	0.659
0.28058	72.5845	0.02865	112.92	0.659
0.28262	72.4512	0.02866	113.867	0.662
0.28467	72.2278	0.0287	114.809	0.662
0.28672	71.9455	0.02872	115.77	0.663
0.28877	71.6355	0.02873	116.702	0.663
0.29082	71.5041	0.02869	117.65	0.672
0.29286	71.2013	0.02871	118.62	0.679
0.29491	70.9586	0.02873	119.536	0.679
0.29696	70.7477	0.02876	120.515	0.679
0.29901	70.685	0.02879	121.472	0.679
0.30106	70.5089	0.02884	122.432	0.694
0.3031	70.4255	0.02888	123.412	0.706
0.30515	70.4946	0.0289	124.402	0.707
0.3072	70.7134	0.02888	125.391	0.715
0.30925	70.9325	0.02882	126.385	0.715
0.3113	71.0966	0.02878	127.35	0.713
0.31334	71.0892	0.02875	128.342	0.723
0.31539	71.172	0.02876	129.35	0.736
0.31744	71.0833	0.02881	130.34	0.736
0.31949	70.9099	0.02885	131.353	0.75
0.32154	70.7696	0.02888	132.331	0.75
0.32358	70.6925	0.0289	133.307	0.771
0.32563	70.5631	0.02892	134.301	0.771
0.32768	70.3217	0.02895	135.292	0.771
0.32973	70.1417	0.02895	136.277	0.779
0.33178	69.9675	0.02897	137.271	0.787
0.33382	69.9455	0.02893	138.23	0.796
0.33587	69.7799	0.02893	139.198	0.802
0.33792	69.7591	0.02895	140.187	0.809
0.33997	69.8248	0.02896	141.147	0.809
0.34202	69.9799	0.02897	142.132	0.826
0.34406	70.0824	0.02897	143.066	0.837
0.34611	70.044	0.029	143.989	0.837
0.34816	70.2176	0.02898	144.926	0.843
0.35021	70.4281	0.02895	145.845	0.849
0.35226	70.5832	0.02895	146.734	0.849
0.3543	70.7099	0.02897	147.663	0.851
0.35635	70.9219	0.02896	148.556	0.86
0.3584	71.1566	0.02888	149.471	0.868
0.36045	71.3544	0.02883	150.402	0.88
0.3625	71.5452	0.02875	151.321	0.88
0.36454	71.6707	0.02871	152.239	0.884
0.36659	71.788	0.02866	153.135	0.884
0.36864	71.9253	0.02861	154.038	0.916
0.37069	72.0261	0.0286	154.966	0.916
0.37274	72.0901	0.02861	155.899	0.916
0.37478	72.1177	0.02865	156.805	0.914
0.37683	72.1968	0.02865	157.734	0.929
0.37888	72.2977	0.02867	158.588	0.935
0.38093	72.3337	0.02868	159.452	0.935
0.38298	72.3945	0.02867	160.351	0.935
0.38502	72.537	0.02869	161.25	0.936
0.38707	72.7015	0.02871	162.13	0.936
0.38912	72.7175	0.02874	163.004	0.936
0.39117	72.6207	0.0288	163.877	0.945
0.39322	72.5306	0.02883	164.774	0.958
0.39526	72.6506	0.02883	165.683	0.958
0.39731	72.6637	0.02886	166.569	0.958
0.39936	72.9226	0.02888	167.442	0.945
0.40141	73.2525	0.02888	168.274	0.952
0.40346	73.6806	0.02886	169.136	0.952
0.4055	74.0321	0.02884	170.023	0.957
0.40755	74.4567	0.02879	170.888	0.958
0.4096	74.6883	0.02877	171.754	0.958
0.41165	74.9277	0.02874	172.599	0.958
0.4137	75.1137	0.02871	173.409	0.982
0.41574	75.3614	0.02865	174.229	0.993
0.41779	75.6441	0.0286	175.047	1.004
0.41984	75.905	0.02852	175.83	1.004
0.42189	76.0245	0.02847	176.618	1.014
0.42394	76.3512	0.02841	177.252	1.026
0.42598	76.5652	0.02838	177.939	1.037
0.42803	76.8969	0.02832	178.699	1.046
0.43008	77.0789	0.02829	179.439	1.046
0.43213	77.0785	0.02831	180.073	1.062
0.43418	77.0406	0.02834	180.297	1.073
0.43622	76.934	0.02839	180.878	1.08
0.43827	76.757	0.02846	181.573	1.08
0.44032	76.6247	0.02846	182.276	1.08
0.44237	76.5342	0.02848	182.931	1.101
0.44442	76.4839	0.02848	183.599	1.114
0.44646	76.4184	0.0285	184.201	1.114
0.44851	76.2553	0.02851	184.79	1.114
0.45056	76.0827	0.0285	185.353	1.124
0.45261	75.8421	0.02851	185.887	1.153
0.45466	75.804	0.02849	186.407	1.153
0.4567	75.6482	0.02848	186.908	1.153
0.45875	75.6649	0.02845	187.355	1.186
0.4608	75.7389	0.02839	187.779	1.203
0.46285	75.6881	0.02833	188.206	1.203
0.4649	75.7442	0.0283	188.587	1.203
0.46694	75.798	0.02827	188.991	1.218
0.46899	75.7373	0.02827	189.345	1.25
0.47104	75.4694	0.0283	189.674	1.25
0.47309	75.283	0.02833	189.974	1.25
0.47514	75.0329	0.02841	190.174	1.269
0.47718	74.894	0.02843	190.168	1.297
0.47923	74.8692	0.02844	190.166	1.309
0.48128	74.7565	0.02848	190.204	1.309
0.48333	74.7623	0.02846	190.237	1.327
0.48538	74.7685	0.02839	190.293	1.347
0.48742	74.7153	0.02831	190.347	1.347
0.48947	74.6612	0.02827	190.424	1.366
0.49152	74.6615	0.02821	190.559	1.381
0.49357	74.5982	0.02819	190.623	1.4
0.49562	74.5893	0.02816	190.745	1.4
0.49766	74.5782	0.02817	190.902	1.418
0.49971	74.5946	0.02815	191.053	1.416
0.50176	74.6999	0.0281	191.201	1.421
0.50381	74.8687	0.02808	191.3	1.421
0.50586	74.9246	0.02808	191.404	1.434
0.5079	75.0697	0.02805	191.531	1.451
0.50995	75.0978	0.028	191.664	1.466
0.512	75.1242	0.02797	191.792	1.473
0.51405	75.1219	0.02795	191.922	1.478
0.5161	75.0909	0.02792	192.01	1.478
0.51814	75.0867	0.02791	192.083	1.486
0.52019	75.0497	0.02794	192.157	1.486
0.52224	74.9498	0.02797	192.28	1.494
0.52429	74.8397	0.02797	192.41	1.498
0.52634	74.5999	0.028	192.472	1.507
0.52838	74.2615	0.02804	192.462	1.531
0.53043	73.9426	0.02807	192.539	1.548
0.53248	73.7866	0.02805	192.617	1.548
0.53453	73.6443	0.02802	192.739	1.561
0.53658	73.4573	0.02802	192.855	1.574
0.53862	73.4033	0.02803	192.944	1.594
0.54067	73.3091	0.02806	193.013	1.594
0.54272	73.1433	0.0281	193.066	1.607
0.54477	72.9927	0.02817	193.091	1.626
0.54682	72.8289	0.02821	193.132	1.626
0.54886	72.6535	0.02824	193.153	1.64
0.55091	72.556	0.02826	193.194	1.656
0.55296	72.4499	0.02826	193.225	1.68
0.55501	72.3367	0.02827	193.229	1.694
0.55706	72.1879	0.02833	193.246	1.694
0.5591	71.9426	0.02842	193.236	1.705
0.56115	71.8952	0.02847	193.229	1.719
0.5632	71.8766	0.02854	193.25	1.729
0.56525	71.7989	0.02862	193.274	1.729
0.5673	71.6294	0.02871	193.308	1.729
0.56934	71.3651	0.02882	193.396	1.738
0.57139	71.0332	0.02893	193.457	1.763
0.57344	70.7503	0.02902	193.518	1.763
0.57549	70.5207	0.02909	193.597	1.777
0.57754	70.4072	0.02916	193.584	1.787
0.57958	70.235	0.02925	193.54	1.799
0.58163	70.0893	0.02932	193.6	1.799
0.58368	69.8822	0.02941	193.702	1.799
0.58573	69.5314	0.02948	193.869	1.805
0.58778	69.3056	0.02953	194.058	1.834
0.58982	68.8566	0.02961	194.191	1.856
0.59187	68.4774	0.02968	194.265	1.873
0.59392	68.0527	0.02974	194.364	1.873
0.59597	67.6692	0.02982	194.464	1.889
0.59802	67.2401	0.02988	194.589	1.889
0.60006	66.912	0.02989	194.725	1.906
0.60211	66.5964	0.02987	194.887	1.906
0.60416	66.2636	0.02988	195.021	1.933
0.60621	66.0031	0.0299	195.136	1.933
0.60826	65.6757	0.02993	195.261	1.933
0.6103	65.7165	0.02991	195.385	1.948
0.61235	65.6803	0.02991	195.504	1.977
0.6144	65.7092	0.02991	195.637	1.977
0.61645	65.7721	0.02992	195.729	2.011
0.6185	65.8108	0.02995	195.829	2.011
0.62054	65.7386	0.03002	195.947	2.011
0.62259	65.6722	0.03009	196.045	2.023
0.62464	65.7596	0.03011	196.141	2.023
0.62669	65.799	0.03013	196.223	2.023
0.62874	65.6723	0.03016	196.287	2.042
0.63078	65.6101	0.03022	196.381	2.042
0.63283	65.6705	0.03022	196.501	2.054
0.63488	65.7371	0.03025	196.642	2.07
0.63693	65.8099	0.03028	196.707	2.091
0.63898	65.7142	0.0303	196.736	2.091
0.64102	65.6502	0.03033	196.769	2.113
0.64307	65.5868	0.03035	196.827	2.133
0.64512	65.3476	0.03038	196.888	2.143
0.64717	65.1089	0.03044	196.963	2.143
0.64922	64.8749	0.0305	197.027	2.17
0.65126	64.8461	0.03049	197.061	2.192
0.65331	64.6653	0.03053	197.106	2.21
0.65536	64.4776	0.03059	197.172	2.23
0.65741	64.1707	0.03065	197.239	2.23
0.65946	63.9507	0.0307	197.317	2.23
0.6615	63.7038	0.03076	197.365	2.266
0.66355	63.4883	0.03082	197.408	2.266
0.6656	63.2998	0.03089	197.462	2.285
0.66765	63.1666	0.03094	197.499	2.298
0.6697	63.0889	0.03096	197.533	2.313
0.67174	63.065	0.03097	197.522	2.323
0.67379	63.0623	0.03095	197.474	2.323
0.67584	62.994	0.03096	197.407	2.344
0.67789	62.8647	0.03095	197.424	2.352
0.67994	62.7638	0.03094	197.439	2.371
0.68198	62.6915	0.03091	197.474	2.371
0.68403	62.6477	0.03087	197.456	2.387
0.68608	62.5458	0.03082	197.409	2.387
0.68813	62.5308	0.03077	197.377	2.4
0.69018	62.4847	0.03074	197.353	2.413
0.69222	62.3792	0.03072	197.332	2.43
0.69427	62.2753	0.03073	197.345	2.444
0.69632	62.3482	0.03073	197.353	2.454
0.69837	62.396	0.03074	197.362	2.454
0.70042	62.5098	0.03074	197.364	2.47
0.70246	62.5718	0.03077	197.362	2.487
0.70451	62.6985	0.03073	197.377	2.497
0.70656	62.775	0.03071	197.408	2.497
0.70861	62.8881	0.03067	197.427	2.52
0.71066	63.0605	0.03063	197.434	2.534
0.7127	63.3179	0.03058	197.443	2.534
0.71475	63.5453	0.03052	197.456	2.534
0.7168	63.5977	0.03053	197.486	2.574
0.71885	63.5022	0.03059	197.509	2.574
0.7209	63.4295	0.03068	197.516	2.614
0.72294	63.4961	0.03072	197.519	2.614
0.72499	63.6154	0.03074	197.503	2.614
0.72704	63.6155	0.03077	197.514	2.655
0.72909	63.7326	0.03073	197.548	2.675
0.73114	63.91	0.03069	197.583	2.675
0.73318	64.0624	0.03068	197.61	2.675
0.73523	64.19	0.03063	197.64	2.675
0.73728	64.4096	0.03056	197.67	2.693
0.73933	64.5778	0.0305	197.725	2.708
0.74138	64.6974	0.03049	197.773	2.708
0.74342	64.8299	0.03046	197.802	2.724
0.74547	64.8588	0.03046	197.845	2.743
0.74752	64.7855	0.03048	197.863	2.758
0.74957	64.6128	0.03049	197.916	2.758
0.75162	64.4546	0.03049	197.982	2.778
0.75366	64.4798	0.03044	198.028	2.796
0.75571	64.5973	0.0304	198.091	2.805
0.75776	64.7788	0.03038	198.17	2.823
0.75981	64.9092	0.03037	198.225	2.823
0.76186	65.0426	0.03034	198.295	2.823
0.7639	65.2029	0.03024	198.353	2.836
0.76595	65.4743	0.0301	198.458	2.865
0.768	65.6191	0.03	198.58	2.865
0.77005	65.6644	0.02999	198.693	2.879
0.7721	65.7554	0.02997	198.822	2.89
0.77414	65.8337	0.02999	198.996	2.904
0.77619	65.7873	0.03003	199.107	2.904
0.77824	65.6217	0.03015	199.231	2.904
0.78029	65.4551	0.03026	199.376	2.919
0.78234	65.2605	0.03034	199.497	2.941
0.78438	65.0122	0.03041	199.619	2.941
0.78643	64.8566	0.03044	199.682	2.972
0.78848	64.5904	0.0305	199.777	2.972
0.79053	64.3015	0.03057	199.904	2.989
0.79258	64.0496	0.03063	200.017	2.989
0.79462	63.7224	0.03069	200.13	2.989
0.79667	63.3197	0.03075	200.219	3.022
0.79872	62.7844	0.0308	200.271	3.037
0.80077	62.5572	0.03081	200.346	3.037
0.80282	62.5228	0.03077	200.442	3.037
0.80486	62.5929	0.03071	200.508	3.054
0.80691	62.5585	0.03069	200.613	3.081
0.80896	62.6826	0.03064	200.67	3.081
0.81101	62.7588	0.03059	200.731	3.081
0.81306	62.8683	0.03054	200.818	3.101
0.8151	62.8614	0.03052	200.901	3.127
0.81715	62.943	0.03048	200.954	3.127
0.8192	62.9994	0.03046	200.989	3.127
0.82125	63.1173	0.03044	200.976	3.14
0.8233	63.1815	0.03042	201.001	3.161
0.82534	63.3355	0.03039	201.042	3.161
0.82739	63.4599	0.03036	201.087	3.161
0.82944	63.6983	0.03028	201.187	3.178
0.83149	63.9327	0.0302	201.278	3.207
0.83354	64.136	0.03013	201.362	3.207
0.83558	64.2502	0.03008	201.467	3.222
0.83763	64.3064	0.03003	201.552	3.237
0.83968	64.3615	0.02996	201.651	3.237
0.84173	64.4681	0.0299	201.756	3.298
0.84378	64.599	0.02982	201.803	3.298
0.84582	64.7289	0.02975	201.861	3.322
0.84787	64.9999	0.02962	201.957	3.357
0.84992	65.2641	0.02949	202.059	3.357
0.85197	65.4917	0.02937	202.182	3.377
0.85402	65.6215	0.02929	202.246	3.418
0.85606	65.739	0.0292	202.372	3.418
0.85811	65.9024	0.02905	202.527	3.418
0.86016	66.1162	0.02888	202.67	3.436
0.86221	66.295	0.02871	202.823	3.45
0.86426	66.5273	0.02855	202.959	3.471
0.8663	66.8146	0.0284	203.031	3.471
0.86835	67.0389	0.0283	203.123	3.491
0.8704	67.2287	0.02825	203.222	3.499
0.87245	67.2959	0.02822	203.299	3.493
0.8745	67.3543	0.02821	203.402	3.493
0.87654	67.3741	0.0282	203.478	3.501
0.87859	67.4747	0.02815	203.501	3.495
0.88064	67.6308	0.02809	203.548	3.495
0.88269	67.757	0.02805	203.64	3.511
0.88474	67.855	0.02802	203.736	3.537
0.88678	67.9831	0.02796	203.826	3.548
0.88883	68.1384	0.02791	203.901	3.566
0.89088	68.203	0.02789	204.012	3.586
0.89293	68.3533	0.02786	204.145	3.586
0.89498	68.359	0.02784	204.237	3.586
0.89702	68.2799	0.02788	204.38	3.612
0.89907	68.2626	0.02793	204.499	3.612
0.90112	68.2486	0.02796	204.617	3.612
0.90317	68.1484	0.02803	204.764	3.627
0.90522	68.0785	0.02809	204.934	3.659
0.90726	67.982	0.02811	205.088	3.659
0.90931	67.9172	0.02807	205.263	3.676
0.91136	67.9111	0.02802	205.385	3.676
0.91341	67.847	0.028	205.537	3.684
0.91546	67.6709	0.02798	205.736	3.693
0.9175	67.616	0.02795	205.899	3.693
0.91955	67.5329	0.02793	206.049	3.693
0.9216	67.3931	0.02795	206.21	3.706
0.92365	67.2577	0.02793	206.372	3.738
0.9257	67.2149	0.02789	206.551	3.752
0.92774	67.1764	0.02785	206.704	3.752
0.92979	67.1108	0.02781	206.85	3.752
0.93184	67.0751	0.02775	207.006	3.79
0.93389	67.0407	0.0277	207.113	3.79
0.93594	66.8611	0.02771	207.214	3.79
0.93798	66.7708	0.02772	207.348	3.828
0.94003	66.8012	0.02769	207.484	3.841
0.94208	66.8357	0.02766	207.621	3.841
0.94413	66.7533	0.02767	207.754	3.841
0.94618	66.6362	0.02774	207.873	3.865
0.94822	66.5143	0.0278	208.01	3.898
0.95027	66.3876	0.02786	208.146	3.898
0.95232	66.2261	0.02791	208.252	3.898
0.95437	66.0595	0.02796	208.375	3.903
0.95642	65.8878	0.02801	208.46	3.944
0.95846	65.711	0.02809	208.54	3.944
0.96051	65.5587	0.02816	208.659	3.944
0.96256	65.4579	0.02823	208.776	3.956
0.96461	65.3759	0.0283	208.904	3.969
0.96666	65.2271	0.02839	209.038	3.969
0.9687	65.0445	0.02847	209.132	3.969
0.97075	64.9999	0.02853	209.227	3.969
0.9728	64.8587	0.02861	209.326	4.015
0.97485	64.7673	0.02865	209.402	4.015
0.9769	64.6659	0.02867	209.479	4.015
0.97894	64.5261	0.02867	209.542	4.025
0.98099	64.3508	0.02868	209.583	4.053
0.98304	64.1996	0.02866	209.636	4.074
0.98509	64.0427	0.02867	209.702	4.074
0.98714	63.91	0.02863	209.766	4.074
0.98918	63.8283	0.0286	209.858	4.115
0.99123	63.765	0.02855	209.938	4.115
0.99328	63.6602	0.02852	210.015	4.115
0.99533	63.5724	0.02843	210.1	4.146
0.99738	63.6239	0.02835	210.174	4.194
0.99942	63.5875	0.02832	210.266	4.194
1.00147	63.7277	0.02826	210.372	4.194
1.00352	63.8713	0.0282	210.489	4.219
1.00557	64.0766	0.02816	210.614	4.244
1.00762	64.2841	0.02812	210.766	4.258
1.00966	64.4955	0.02812	210.888	4.258
1.01171	64.6255	0.02817	211.053	4.258
1.01376	64.8179	0.02823	211.178	4.272
1.01581	64.9847	0.02829	211.283	4.278
1.01786	65.2427	0.0283	211.4	4.278
1.0199	65.6234	0.02831	211.497	4.278
1.02195	65.7145	0.02837	211.64	4.281
1.024	65.7434	0.02844	211.798	4.278
1.02605	65.7673	0.02848	211.935	4.283
1.0281	65.7817	0.02853	212.076	4.281
1.03014	65.8153	0.02854	212.224	4.286
1.03219	65.8425	0.02852	212.36	4.286
1.03424	65.8947	0.02851	212.546	4.301
1.03629	65.8271	0.02852	212.695	4.338
1.03834	65.7023	0.02857	212.86	4.338
1.04038	65.5844	0.02862	213.058	4.338
1.04243	65.3882	0.02869	213.214	4.367
1.04448	65.0852	0.02879	213.434	4.405
1.04653	64.9341	0.02882	213.689	4.414
1.04858	64.8139	0.02885	213.857	4.414
1.05062	64.6707	0.02888	214.08	4.414
1.05267	64.5343	0.0289	214.299	4.434
1.05472	64.4017	0.02896	214.531	4.455
1.05677	64.3898	0.029	214.693	4.455
1.05882	64.2425	0.02905	214.895	4.455
1.06086	64.1988	0.02907	215.027	4.468
1.06291	63.9047	0.02911	215.189	4.473
1.06496	63.7055	0.0291	215.415	4.485
1.06701	63.4859	0.02907	215.568	4.485
1.06906	63.4252	0.02904	215.758	4.485
1.0711	63.3768	0.02902	215.919	4.497
1.07315	63.4559	0.02896	216.109	4.483
1.0752	63.4862	0.02892	216.334	4.479
1.07725	63.4647	0.02887	216.542	4.479
1.0793	63.5336	0.02881	216.778	4.499
1.08134	63.6573	0.02871	216.974	4.499
1.08339	63.7148	0.02865	217.199	4.53
1.08544	63.6179	0.02864	217.536	4.53
1.08749	63.546	0.02867	217.761	4.534
1.08954	63.5332	0.0287	218.061	4.546
1.09158	63.5226	0.02872	218.42	4.558
1.09363	63.5129	0.02873	218.719	4.558
1.09568	63.4456	0.02874	219.048	4.574
1.09773	63.2682	0.02884	219.413	4.577
1.09978	63.2126	0.0289	219.784	4.588
1.10182	63.1561	0.02894	220.207	4.588
1.10387	63.1302	0.02898	220.619	4.609
1.10592	63.0807	0.02903	221.046	4.609
1.10797	63.0049	0.02908	221.51	4.625
1.11002	63.1301	0.02909	222	4.629
1.11206	63.2217	0.02913	222.516	4.642
1.11411	63.1944	0.02919	223.047	4.652
1.11616	63.1392	0.0293	223.571	4.662
1.11821	63.2014	0.02934	224.135	4.662
1.12026	63.2328	0.0294	224.739	4.662
1.1223	63.084	0.02946	225.34	4.683
1.12435	62.9272	0.02954	225.989	4.687
1.1264	62.7053	0.02963	226.625	4.695
1.12845	62.6259	0.02966	227.263	4.7
1.1305	62.5171	0.02968	227.933	4.7
1.13254	62.3786	0.02973	228.619	4.704
1.13459	62.0655	0.02981	229.331	4.712
1.13664	61.6957	0.02991	230.067	4.715
1.13869	61.4752	0.02996	230.793	4.715
1.14074	61.2006	0.03005	231.541	4.726
1.14278	61.0992	0.03013	232.323	4.734
1.14483	60.9931	0.0302	233.095	4.74
1.14688	60.7701	0.03031	233.927	4.74
1.14893	60.5196	0.03043	234.733	4.739
1.15098	60.3297	0.03053	235.546	4.743
1.15302	60.1464	0.03063	236.373	4.75
1.15507	60.1445	0.03069	237.199	4.751
1.15712	60.1762	0.03074	238.033	4.751
1.15917	60.1618	0.03077	238.897	4.774
1.16122	60.2552	0.03082	239.731	4.783
1.16326	60.3098	0.03087	240.585	4.796
1.16531	60.2047	0.03095	241.467	4.796
1.16736	60.0521	0.03103	242.338	4.796
1.16941	59.9086	0.03106	243.269	4.827
1.17146	59.918	0.03107	244.173	4.827
1.1735	59.9561	0.03107	245.084	4.827
1.17555	59.9873	0.03111	246.015	4.841
1.1776	59.8337	0.03122	246.963	4.866
1.17965	59.7554	0.03129	247.924	4.866
1.1817	59.6941	0.03133	248.919	4.866
1.18374	59.5913	0.0314	249.899	4.885
1.18579	59.4186	0.03144	250.873	4.911
1.18784	59.4419	0.03144	251.885	4.911
1.18989	59.4353	0.03142	252.877	4.911
1.19194	59.575	0.0314	253.922	4.909
1.19398	59.7715	0.03139	254.953	4.913
1.19603	60.0562	0.03135	255.991	4.918
1.19808	60.169	0.03134	257.051	4.918
1.20013	60.3191	0.03135	258.124	4.918
1.20218	60.3958	0.03138	259.195	4.918
1.20422	60.5186	0.0314	260.296	4.938
1.20627	60.8625	0.03136	261.375	4.938
1.20832	61.2512	0.03128	262.465	4.938
1.21037	61.8612	0.03119	263.584	4.938
1.21242	62.2846	0.03117	264.694	4.954
1.21446	62.6068	0.03117	265.827	4.954
1.21651	62.8833	0.03118	266.949	4.961
1.21856	63.0844	0.0312	268.064	4.961
1.22061	63.2712	0.0312	269.199	4.963
1.22266	63.3839	0.03122	270.343	4.963
1.2247	63.3927	0.03124	271.476	4.963
1.22675	63.3586	0.03127	272.635	4.971
1.2288	63.485	0.03126	273.762	4.979
1.23085	63.6237	0.03126	274.904	4.979
1.2329	63.7449	0.03126	276.058	4.979
1.23494	63.9651	0.03123	277.199	4.976
1.23699	64.1917	0.03118	278.369	4.992
1.23904	64.4772	0.03112	279.512	4.992
1.24109	64.6722	0.03109	280.638	4.992
1.24314	64.8904	0.03109	281.78	4.997
1.24518	65.1047	0.03107	282.927	5.015
1.24723	65.375	0.03102	284.064	5.015
1.24928	65.7325	0.03098	285.224	5.015
1.25133	65.9738	0.03097	286.338	5.027
1.25338	66.0977	0.03095	287.462	5.046
1.25542	66.3371	0.03092	288.613	5.046
1.25747	66.5187	0.03089	289.754	5.046
1.25952	66.5527	0.0309	290.915	5.045
1.26157	66.5826	0.03095	292.046	5.071
1.26362	66.5515	0.03103	293.156	5.071
1.26566	66.5189	0.03109	294.296	5.071
1.26771	66.5701	0.03117	295.458	5.104
1.26976	66.6422	0.03125	296.605	5.101
1.27181	66.7636	0.03134	297.779	5.101
1.27386	66.9043	0.03143	298.9	5.109
1.2759	67.0345	0.03148	300.045	5.109
1.27795	67.181	0.03152	301.182	5.116
1.28	67.2273	0.03158	301.745	5.116
1.28205	67.2643	0.03161	301.778	5.116
1.2841	67.3232	0.03166	301.635	5.124
1.28614	67.289	0.03174	301.439	5.145
1.28819	67.3363	0.03179	301.228	5.145
1.29024	67.4339	0.03183	301.011	5.156
1.29229	67.6071	0.03179	300.771	5.156
1.29434	67.7964	0.03173	300.553	5.138
1.29638	68.0315	0.03167	300.368	5.134
1.29843	68.1674	0.03165	300.207	5.134
1.30048	68.2327	0.03165	300.147	5.134
1.30253	68.2587	0.03164	300.113	5.134
1.30458	68.305	0.03165	300.075	5.151
1.30662	68.4882	0.03164	300.053	5.156
1.30867	68.6949	0.0316	300.026	5.156
1.31072	68.7827	0.03156	299.96	5.154
1.31277	68.8983	0.03152	299.797	5.148
1.31482	69.097	0.03145	299.656	5.142
1.31686	69.234	0.03138	299.521	5.124
1.31891	69.3421	0.03132	299.444	5.124
1.32096	69.3942	0.03131	299.261	5.124
1.32301	69.3889	0.03132	298.657	5.124
1.32506	69.5566	0.03132	297.964	5.107
1.3271	69.7267	0.03132	297.187	5.119
1.32915	69.7856	0.03135	296.531	5.119
1.3312	69.7616	0.03137	295.116	5.117
1.33325	69.7474	0.03137	293.541	5.121
1.3353	69.7471	0.03138	291.996	5.096
1.33734	69.8447	0.0314	290.441	5.096
1.33939	69.9475	0.03139	288.837	5.101
1.34144	70.0825	0.03141	287.243	5.075
1.34349	70.2753	0.0314	285.694	5.09
1.34554	70.4378	0.0314	284.169	5.09
1.34758	70.6311	0.03138	282.63	5.085
1.34963	70.7715	0.03137	281.069	5.082
1.35168	70.9442	0.03134	279.473	5.083
1.35373	71.0597	0.03134	277.911	5.084
1.35578	71.1479	0.03134	276.42	5.084
1.35782	71.2656	0.03131	274.937	5.084
1.35987	71.3843	0.03126	273.443	5.047
1.36192	71.5041	0.03122	271.919	5.047
1.36397	71.7102	0.03119	270.394	5.03
1.36602	71.8861	0.03114	268.923	5.031
1.36806	72.0049	0.03108	267.479	5.016
1.37011	72.1262	0.03103	266.036	5.016
1.37216	72.2501	0.031	264.566	5.01
1.37421	72.2585	0.031	263.069	4.986
1.37626	72.2366	0.03102	261.595	4.978
1.3783	72.2172	0.03101	260.162	4.969
1.38035	72.2913	0.03098	258.737	4.969
1.3824	72.2496	0.03099	257.307	4.952
1.38445	72.3225	0.03098	255.85	4.952
1.3865	72.3065	0.03099	254.39	4.932
1.38854	72.2883	0.03102	252.994	4.923
1.39059	72.2694	0.03104	251.638	4.916
1.39264	72.3676	0.03102	250.282	4.916
1.39469	72.4649	0.03097	248.903	4.918
1.39674	72.6452	0.03091	247.484	4.913
1.39878	72.7051	0.03088	246.088	4.913
1.40083	72.5606	0.03088	244.739	4.905
1.40288	72.4436	0.03087	243.422	4.897
1.40493	72.351	0.03088	242.092	4.883
1.40698	72.2527	0.03091	240.722	4.883
1.40902	72.1786	0.03091	239.343	4.868
1.41107	72.0746	0.03092	238.002	4.868
1.41312	71.9137	0.03094	236.698	4.868
1.41517	71.8379	0.03095	235.398	4.868
1.41722	71.7275	0.03096	234.077	4.866
1.41926	71.581	0.03096	232.726	4.873
1.42131	71.5149	0.03088	231.431	4.873
1.42336	71.4723	0.03079	230.163	4.872
1.42541	71.3365	0.03076	228.901	4.863
1.42746	71.2525	0.03067	227.64	4.844
1.4295	71.0452	0.03063	226.365	4.844
1.43155	70.888	0.03055	225.081	4.836
1.4336	70.721	0.03048	223.837	4.83
1.43565	70.6039	0.03041	222.64	4.831
1.4377	70.5338	0.03033	221.448	4.831
1.43974	70.3327	0.03026	220.249	4.831
1.44179	70.0902	0.03024	219.013	4.831
1.44384	69.8958	0.03027	217.796	4.827
1.44589	69.6343	0.03031	216.623	4.827
1.44794	69.4819	0.03035	215.477	4.824
1.44998	69.413	0.03036	214.321	4.802
1.45203	69.3737	0.03034	213.128	4.795
1.45408	69.3953	0.03029	211.903	4.795
1.45613	69.4808	0.03027	210.707	4.789
1.45818	69.5091	0.03028	209.554	4.795
1.46022	69.3608	0.0303	208.409	4.791
1.46227	69.3333	0.03033	207.264	4.791
1.46432	69.4222	0.03033	206.102	4.787
1.46637	69.5903	0.0303	204.953	4.791
1.46842	69.6315	0.03028	203.893	4.791
1.47046	69.7296	0.03024	202.873	4.774
1.47251	69.7467	0.03021	201.808	4.764
1.47456	69.7157	0.03023	200.743	4.771
1.47661	69.7248	0.03024	199.679	4.764
1.47866	69.8294	0.03026	198.627	4.764
1.4807	70.0551	0.03027	197.631	4.762
1.48275	70.1075	0.0303	196.691	4.763
1.4848	69.991	0.03031	195.788	4.761
1.48685	69.8536	0.03035	194.751	4.761
1.4889	70.0661	0.03037	193.783	4.744
1.49094	69.8394	0.03046	192.838	4.733
1.49299	69.5545	0.03059	191.895	4.721
1.49504	69.1244	0.03073	190.989	4.721
1.49709	68.8166	0.03084	190.058	4.698
1.49914	68.6038	0.03089	189.134	4.7
1.50118	68.4561	0.03095	188.246	4.689
1.50323	68.541	0.03095	187.4	4.689
1.50528	68.3053	0.03101	186.595	4.668
1.50733	68.2212	0.03106	185.806	4.648
1.50938	68.5191	0.03105	184.995	4.644
1.51142	68.3825	0.03107	184.196	4.644
1.51347	68.4786	0.03107	183.423	4.635
1.51552	68.598	0.03102	182.683	4.643
1.51757	68.7437	0.03098	181.965	4.639
1.51962	68.8276	0.03096	181.236	4.639
1.52166	68.8141	0.03096	180.532	4.625
1.52371	68.7869	0.03096	179.915	4.625
1.52576	68.8656	0.03094	179.34	4.625
1.52781	68.938	0.03091	178.828	4.609
1.52986	68.9443	0.0309	178.296	4.609
1.5319	68.9399	0.03088	177.742	4.597
1.53395	68.9264	0.03089	177.198	4.58
1.536	68.9621	0.0309	176.689	4.574
1.53805	69.0753	0.03088	176.204	4.567
1.5401	69.1781	0.03086	175.781	4.553
1.54214	69.2989	0.0308	175.355	4.553
1.54419	69.4662	0.0307	174.947	4.532
1.54624	69.6832	0.03062	174.571	4.498
1.54829	69.8974	0.03058	174.169	4.498
1.55034	70.0237	0.03053	173.932	4.486
1.55238	70.2073	0.03047	173.834	4.478
1.55443	70.2093	0.03043	173.58	4.466
1.55648	70.287	0.03035	173.474	4.466
1.55853	70.472	0.03026	173.224	4.448
1.56058	70.5936	0.0302	173.109	4.424
1.56262	70.6551	0.03015	172.952	4.412
1.56467	70.776	0.0301	172.794	4.412
1.56672	70.7502	0.03004	172.578	4.405
1.56877	70.6915	0.03	172.485	4.404
1.57082	70.8375	0.02993	172.255	4.404
1.57286	71.0717	0.02982	172.162	4.404
1.57491	71.1895	0.02972	172.032	4.363
1.57696	71.3404	0.02961	171.908	4.363
1.57901	71.4962	0.0295	171.764	4.363
1.58106	71.6286	0.0294	171.625	4.322
1.5831	71.6195	0.02935	171.519	4.303
1.58515	71.4364	0.02941	171.434	4.303
1.5872	71.0805	0.02951	171.34	4.303
1.58925	70.8463	0.02956	171.252	4.286
1.5913	70.5289	0.02965	171.16	4.253
1.59334	70.2433	0.02974	171.045	4.253
1.59539	69.9312	0.02983	170.961	4.253
1.59744	69.6537	0.02991	170.892	4.232
1.59949	69.3524	0.03	170.79	4.172
1.60154	69.2873	0.03005	170.699	4.172
1.60358	69.1897	0.03008	170.642	4.172
1.60563	69.082	0.03012	170.59	4.15
1.60768	68.9061	0.03017	170.562	4.136
1.60973	68.8681	0.0302	170.537	4.136
1.61178	68.8843	0.03021	170.5	4.115
1.61382	69.0159	0.0302	170.464	4.115
1.61587	69.1478	0.03018	170.424	4.115
1.61792	69.1608	0.03023	170.38	4.083
1.61997	69.1386	0.03029	170.385	4.083
1.62202	69.0217	0.03034	170.343	4.076
1.62406	68.9849	0.03036	170.308	4.054
1.62611	69.0013	0.03037	170.306	4.022
1.62816	68.9559	0.03038	170.344	4.006
1.63021	68.9681	0.03039	170.222	4.006
1.63226	69.0127	0.03039	170.1	4.006
1.6343	69.0897	0.03038	169.987	4.006
1.63635	69.2304	0.03036	169.903	3.983
1.6384	69.4111	0.03036	169.845	3.983
1.64045	69.4853	0.03038	169.776	3.983
1.6425	69.5384	0.03039	169.726	3.966
1.64454	69.6289	0.03042	169.672	3.966
1.64659	69.6686	0.03045	169.613	3.943
1.64864	69.6248	0.03051	169.55	3.926
1.65069	69.5232	0.03059	169.481	3.902
1.65274	69.3067	0.03069	169.421	3.851
1.65478	69.1504	0.0308	169.361	3.851
1.65683	69.0242	0.03089	169.295	3.851
1.65888	68.87	0.03099	169.244	3.836
1.66093	68.6591	0.0311	169.16	3.808
1.66298	68.5097	0.03117	169.106	3.794
1.66502	68.48	0.03124	169.051	3.794
1.66707	68.422	0.0313	168.999	3.794
1.66912	68.4227	0.03136	168.948	3.758
1.67117	68.4819	0.03139	168.873	3.752
1.67322	68.5414	0.03139	168.804	3.752
1.67526	68.6328	0.03138	168.744	3.752
1.67731	68.7858	0.03133	168.697	3.728
1.67936	68.7944	0.03133	168.614	3.718
1.68141	68.7723	0.03132	168.566	3.718
1.68346	68.7466	0.03132	168.474	3.701
1.6855	68.6574	0.03137	168.387	3.687
1.68755	68.5917	0.0314	168.325	3.673
1.6896	68.5449	0.03141	168.282	3.673
1.69165	68.4603	0.03142	168.215	3.673
1.6937	68.402	0.03141	168.139	3.636
1.69574	68.3132	0.03137	168.077	3.622
1.69779	68.2836	0.03132	168.011	3.622
1.69984	68.2249	0.03126	167.944	3.61
1.70189	68.1044	0.03123	167.892	3.588
1.70394	67.8326	0.0313	167.832	3.566
1.70598	67.5258	0.03142	167.773	3.566
1.70803	67.1557	0.03154	167.719	3.551
1.71008	66.897	0.0316	167.655	3.536
1.71213	66.69	0.03161	167.58	3.528
1.71418	66.6782	0.03153	167.516	3.528
1.71622	66.5686	0.0315	167.462	3.513
1.71827	66.276	0.03151	167.432	3.513
1.72032	65.9782	0.03153	167.417	3.508
1.72237	65.7662	0.03156	167.42	3.486
1.72442	65.4964	0.03159	167.543	3.463
1.72646	65.1374	0.03166	167.579	3.461
1.72851	64.8641	0.03173	167.472	3.444
1.73056	64.6209	0.0318	167.393	3.444
1.73261	64.3541	0.03189	167.306	3.428
1.73466	64.1516	0.03196	167.213	3.428
1.7367	63.8341	0.03203	167.117	3.42
1.73875	63.6634	0.03207	166.994	3.395
1.7408	63.4388	0.0321	166.862	3.38
1.74285	63.3099	0.03216	166.724	3.38
1.7449	63.2225	0.03223	166.593	3.365
1.74694	63.1798	0.0323	166.477	3.365
1.74899	63.0323	0.03233	166.349	3.335
1.75104	62.8638	0.03237	166.2	3.332
1.75309	62.7297	0.03239	166.083	3.318
1.75514	62.5375	0.03243	165.968	3.288
1.75718	62.4023	0.03244	165.871	3.281
1.75923	62.2956	0.03242	165.766	3.281
1.76128	62.2204	0.03242	165.691	3.262
1.76333	62.1169	0.03245	165.591	3.248
1.76538	62.0988	0.03243	165.506	3.225
1.76742	62.1647	0.03242	165.425	3.225
1.76947	62.1384	0.03243	165.338	3.221
1.77152	62.1378	0.03246	165.285	3.199
1.77357	62.1617	0.03246	165.265	3.18
1.77562	62.0622	0.03244	165.197	3.18
1.77766	61.9573	0.03246	165.132	3.168
1.77971	61.8514	0.03248	165.062	3.139
1.78176	61.719	0.03252	164.987	3.127
1.78381	61.6469	0.03254	164.909	3.127
1.78586	61.5767	0.03254	164.841	3.109
1.7879	61.4815	0.03255	164.783	3.08
1.78995	61.4524	0.03255	164.734	3.059
1.792	61.4028	0.03256	164.681	3.059
1.79405	61.2728	0.03256	164.623	3.032
1.7961	61.0639	0.03256	164.598	3.012
1.79814	60.8657	0.03258	164.549	2.988
1.80019	60.7365	0.03257	164.483	2.988
1.80224	60.6748	0.03256	164.422	2.976
1.80429	60.534	0.0326	164.325	2.965
1.80634	60.371	0.03266	164.243	2.947
1.80838	60.1246	0.0327	164.183	2.947
1.81043	59.9709	0.03274	164.179	2.947
1.81248	59.7751	0.03278	164.13	2.937
1.81453	59.5144	0.03283	164.075	2.907
1.81658	58.9897	0.03287	164.002	2.907
1.81862	58.4411	0.03293	163.944	2.907
1.82067	58.2695	0.03298	163.845	2.9
1.82272	58.3478	0.03298	163.719	2.891
1.82477	58.4981	0.03295	163.61	2.891
1.82682	58.6565	0.03292	163.486	2.891
1.82886	58.9038	0.03287	163.349	2.877
1.83091	59.0651	0.03284	163.228	2.859
1.83296	59.1719	0.03286	163.127	2.859
1.83501	59.2539	0.03287	163.01	2.859
1.83706	59.3425	0.03285	162.866	2.828
1.8391	59.4376	0.03287	162.694	2.828
1.84115	59.5976	0.03288	162.5	2.794
1.8432	59.592	0.03296	162.332	2.794
1.84525	59.7394	0.03299	162.198	2.794
1.8473	59.9756	0.03299	161.991	2.78
1.84934	60.2052	0.03299	161.809	2.76
1.85139	60.512	0.03301	161.655	2.741
1.85344	60.7839	0.03299	161.46	2.703
1.85549	60.967	0.03295	161.281	2.703
1.85754	61.067	0.03291	161.111	2.703
1.85958	61.2021	0.03283	160.892	2.703
1.86163	61.3692	0.03272	160.744	2.703
1.86368	61.5685	0.03262	160.514	2.685
1.86573	61.6847	0.03257	160.37	2.665
1.86778	61.8928	0.0325	160.218	2.665
1.86982	61.9849	0.03245	160.105	2.665
1.87187	62.2543	0.03237	159.964	2.654
1.87392	62.6709	0.03222	159.83	2.642
1.87597	62.8194	0.03205	159.633	2.629
1.87802	62.7852	0.03195	159.526	2.629
1.88006	62.7744	0.03186	159.404	2.608
1.88211	62.8524	0.03177	159.239	2.588
1.88416	63.0521	0.03168	159.117	2.588
1.88621	63.318	0.03157	158.902	2.588
1.88826	63.4782	0.03151	158.724	2.548
1.8903	63.5609	0.03145	158.599	2.529
1.89235	63.4766	0.03141	158.426	2.529
1.8944	63.4883	0.03136	158.293	2.529
1.89645	63.6329	0.03134	158.157	2.511
1.8985	63.8835	0.03129	158.045	2.511
1.90054	63.8216	0.03126	157.924	2.511
1.90259	64.117	0.0312	157.809	2.498
1.90464	64.3973	0.03115	157.659	2.471
1.90669	64.9256	0.03108	157.541	2.449
1.90874	65.5823	0.03096	157.377	2.449
1.91078	66.0748	0.03087	157.197	2.449
1.91283	66.578	0.03078	157.075	2.407
1.91488	66.8216	0.03075	156.986	2.407
1.91693	67.2765	0.03067	156.854	2.407
1.91898	67.6299	0.0306	156.741	2.378
1.92102	67.7295	0.03054	156.638	2.367
1.92307	68.2721	0.03043	156.528	2.334
1.92512	68.5835	0.03034	156.447	2.334
1.92717	68.7775	0.03029	156.315	2.315
1.92922	68.9748	0.03022	156.205	2.3
1.93126	69.1755	0.03013	156.102	2.282
1.93331	69.3765	0.03005	155.898	2.282
1.93536	69.5764	0.02997	155.714	2.282
1.93741	69.8033	0.02986	155.541	2.282
1.93946	70.0005	0.02976	155.375	2.264
1.9415	70.1408	0.02972	155.202	2.264
1.94355	70.2825	0.02967	155.053	2.25
1.9456	70.4553	0.02958	154.898	2.24
1.94765	70.5708	0.02949	154.77	2.231
1.9497	70.7414	0.02943	154.665	2.231
1.95174	70.9041	0.02937	154.536	2.231
1.95379	71.0006	0.02932	154.412	2.202
1.95584	71.0876	0.02931	154.296	2.202
1.95789	71.2219	0.02925	154.16	2.202
1.95994	71.4617	0.02912	154.038	2.17
1.96198	71.7769	0.02902	153.911	2.16
1.96403	72.1065	0.02895	153.783	2.141
1.96608	72.4745	0.02889	153.648	2.141
1.96813	72.6477	0.0289	153.534	2.141
1.97018	72.5181	0.02894	153.422	2.127
1.97222	72.3588	0.02899	153.297	2.106
1.97427	72.376	0.02902	153.192	2.091
1.97632	72.3362	0.02905	153.083	2.091
1.97837	72.3559	0.02911	152.954	2.091
1.98042	72.4051	0.02915	152.806	2.058
1.98246	72.5108	0.0292	152.697	2.058
1.98451	72.4351	0.02927	152.59	2.058
1.98656	72.6132	0.02929	152.473	2.045
1.98861	72.725	0.02933	152.364	2.012
1.99066	72.8587	0.02938	152.254	2.012
1.9927	72.9857	0.02943	152.136	2.012
1.99475	73.109	0.0295	152.043	1.981
1.9968	73.3181	0.02948	151.952	1.969
1.99885	73.6758	0.02943	152.042	1.969
2.0009	73.98	0.0294	151.927	1.969
2.00294	74.3462	0.02934	151.783	1.956
2.00499	74.6861	0.02928	151.663	1.934
2.00704	75.1434	0.02919	151.562	1.934
2.00909	75.5447	0.02914	151.447	1.934
2.01114	75.8931	0.02909	151.342	1.92
2.01318	76.1274	0.02908	151.269	1.89
2.01523	76.2132	0.02909	151.226	1.89
2.01728	76.4649	0.02906	151.177	1.89
2.01933	76.7613	0.02902	151.102	1.877
2.02138	76.8722	0.02899	151.004	1.846
2.02342	76.947	0.02897	150.897	1.846
2.02547	76.9571	0.02898	150.79	1.846
2.02752	76.9608	0.02897	150.708	1.835
2.02957	76.9581	0.02896	150.684	1.806
2.03162	76.8918	0.02899	150.707	1.806
2.03366	76.937	0.02902	150.61	1.806
2.03571	76.9455	0.02902	150.498	1.804
2.03776	76.9173	0.02905	150.402	1.769
2.03981	77.0259	0.02906	150.321	1.769
2.04186	77.1246	0.02906	150.229	1.769
2.0439	77.1864	0.02905	150.138	1.756
2.04595	77.183	0.02905	150.036	1.719
2.048	77.2878	0.02906	149.962	1.719
2.05005	77.4124	0.02905	149.887	1.719
2.0521	77.5002	0.02901	149.805	1.695
2.05414	77.6393	0.02892	149.709	1.682
2.05619	77.7416	0.02884	149.612	1.682
2.05824	77.9505	0.02873	149.509	1.682
2.06029	78.0615	0.02866	149.417	1.661
2.06234	78.1642	0.02861	149.342	1.626
2.06438	78.435	0.02852	149.254	1.614
2.06643	78.5824	0.02845	149.177	1.614
2.06848	78.78	0.02835	149.105	1.614
2.07053	78.9397	0.02829	149.034	1.6
2.07258	79.1512	0.0282	148.974	1.6
2.07462	79.3563	0.02811	148.91	1.597
2.07667	79.4939	0.02807	148.851	1.584
2.07872	79.6194	0.02802	148.783	1.574
2.08077	79.7316	0.02794	148.715	1.574
2.08282	79.7421	0.02789	148.655	1.574
2.08486	79.6825	0.0279	148.597	1.562
2.08691	79.614	0.02793	148.537	1.562
2.08896	79.4497	0.02799	148.477	1.558
2.09101	79.3078	0.02801	148.415	1.546
2.09306	79.1881	0.02804	148.355	1.523
2.0951	79.0026	0.02807	148.301	1.51
2.09715	78.8392	0.02802	148.239	1.51
2.0992	78.6967	0.028	148.181	1.497
2.10125	78.397	0.02806	148.108	1.482
2.1033	78.2048	0.02808	148.023	1.464
2.10534	77.9777	0.02813	147.945	1.464
2.10739	77.7756	0.02819	147.87	1.456
2.10944	77.57	0.02822	147.781	1.444
2.11149	77.331	0.0283	147.685	1.444
2.11354	77.0585	0.02839	147.59	1.444
2.11558	76.6999	0.02849	147.494	1.41
2.11763	76.3492	0.02855	147.402	1.396
2.11968	76.066	0.02861	147.319	1.39
2.12173	75.8174	0.02867	147.216	1.384
2.12378	75.5962	0.02876	147.104	1.384
2.12582	75.2216	0.02892	146.974	1.38
2.12787	74.9237	0.02902	146.852	1.367
2.12992	74.7354	0.02911	146.747	1.352
2.13197	74.5443	0.02923	146.615	1.352
2.13402	74.2951	0.02933	146.466	1.34
2.13606	74.0487	0.02945	146.325	1.322
2.13811	73.8636	0.02956	146.179	1.322
2.14016	73.5947	0.02968	146.036	1.306
2.14221	73.5021	0.02978	145.905	1.287
2.14426	73.4678	0.02983	145.751	1.271
2.1463	73.3468	0.02991	145.605	1.253
2.14835	73.169	0.03	145.447	1.253
2.1504	72.9926	0.03009	145.295	1.236
2.15245	72.8477	0.03019	145.145	1.217
2.1545	72.7923	0.0302	144.993	1.198
2.15654	72.767	0.03017	144.823	1.198
2.15859	72.7148	0.03015	144.65	1.175
2.16064	72.6926	0.03016	144.467	1.16
2.16269	72.6991	0.03018	144.301	1.16
2.16474	72.6446	0.03021	144.13	1.142
2.16678	72.5847	0.03027	143.939	1.137
2.16883	72.518	0.0303	143.742	1.137
2.17088	72.4429	0.03035	143.532	1.12
2.17293	72.3611	0.03037	143.338	1.109
2.17498	72.2142	0.03042	143.177	1.095
2.17702	72.0577	0.03046	143.008	1.095
2.17907	71.7436	0.03051	142.854	1.067
2.18112	71.4483	0.03057	142.613	1.067
2.18317	71.1447	0.0306	142.464	1.054
2.18522	70.7731	0.03068	142.278	1.041
2.18726	70.393	0.03081	142.061	1.031
2.18931	69.9236	0.03093	141.862	1.031
2.19136	69.4586	0.03106	141.702	1.019
2.19341	69.0308	0.03116	141.425	1.008
2.19546	68.5803	0.03124	141.205	1.008
2.1975	68.1355	0.03134	140.977	1.008
2.19955	67.7274	0.03143	140.741	0.987
2.2016	67.329	0.03151	140.487	0.977
2.20365	66.9119	0.03161	140.215	0.967
2.2057	66.7063	0.0317	139.882	0.967
2.20774	66.4802	0.03177	139.548	0.955
2.20979	66.268	0.03184	139.22	0.941
2.21184	65.9829	0.03191	138.877	0.927
2.21389	65.7669	0.03192	138.518	0.927
2.21594	65.5318	0.03193	138.122	0.922
2.21798	65.3089	0.03194	137.691	0.908
2.22003	65.0412	0.03199	137.224	0.908
2.22208	64.7615	0.03203	136.743	0.898
2.22413	64.7372	0.03205	136.22	0.884
2.22618	64.7961	0.03203	135.658	0.884
2.22822	65.2344	0.03198	135.045	0.874
2.23027	65.738	0.03193	134.421	0.874
2.23232	65.95	0.03189	133.809	0.865
2.23437	65.9754	0.03185	133.179	0.857
2.23642	65.928	0.03184	132.52	0.85
2.23846	65.7764	0.03184	131.834	0.85
2.24051	65.6313	0.03186	131.124	0.843
2.24256	65.6062	0.03184	130.426	0.84
2.24461	65.8718	0.03178	129.732	0.826
2.24666	66.0753	0.03172	129.025	0.826
2.2487	66.393	0.03163	128.293	0.82
2.25075	66.6773	0.03155	127.524	0.82
2.2528	66.8712	0.03147	126.746	0.82
2.25485	67.3261	0.03134	125.969	0.811
2.2569	67.573	0.03126	125.199	0.801
2.25894	67.5817	0.03123	124.4	0.801
2.26099	67.4677	0.03122	123.586	0.787
2.26304	67.2022	0.0312	122.744	0.762
2.26509	67.1365	0.03116	121.918	0.751
2.26714	67.1539	0.03112	121.13	0.742
2.26918	67.2886	0.03109	120.322	0.742
2.27123	67.4524	0.03106	119.511	0.733
2.27328	67.5542	0.03107	118.673	0.724
2.27533	67.624	0.03106	117.83	0.724
2.27738	67.7514	0.03099	117.007	0.717
2.27942	67.8767	0.03093	116.2	0.717
2.28147	67.9969	0.03085	115.374	0.706
2.28352	68.0838	0.03079	114.535	0.698
2.28557	68.0162	0.03078	113.667	0.686
2.28762	68.053	0.0308	112.804	0.686
2.28966	68.1403	0.03079	111.964	0.686
2.29171	68.2524	0.03075	111.124	0.665
2.29376	68.4207	0.03069	110.281	0.667
2.29581	68.5273	0.03069	109.415	0.667
2.29786	68.6306	0.03068	108.533	0.667
2.2999	68.7348	0.03067	107.679	0.646
2.30195	68.9014	0.03067	106.851	0.642
2.304	69.1032	0.03065	106.014	0.642
2.30605	69.342	0.03063	105.162	0.642
2.3081	69.4771	0.03063	104.279	0.642
2.31014	69.682	0.03063	103.402	0.632
2.31219	69.8926	0.03063	102.552	0.623
2.31424	70.0793	0.03061	101.706	0.623
2.31629	70.3272	0.03053	100.856	0.607
2.31834	70.4872	0.03045	99.9836	0.604
2.32038	70.4951	0.03042	99.0926	0.596
2.32243	70.6424	0.03035	98.2237	0.596
2.32448	70.7842	0.03027	97.3839	0.587
2.32653	70.8906	0.03022	96.5328	0.587
2.32858	71.0542	0.0302	95.6688	0.587
2.33062	71.2211	0.0302	94.7849	0.581
2.33267	71.4511	0.03019	93.9074	0.581
2.33472	71.4783	0.03024	93.0548	0.581
2.33677	71.503	0.03029	92.213	0.564
2.33882	71.7018	0.0303	91.359	0.564
2.34086	71.9594	0.03031	90.4986	0.564
2.34291	72.2163	0.03033	89.6204	0.539
2.34496	72.3558	0.03037	88.7692	0.539
2.34701	72.4393	0.0304	87.9501	0.539
2.34906	72.4682	0.03044	87.1339	0.534
2.3511	72.6175	0.03046	86.297	0.515
2.35315	72.8288	0.03044	85.4509	0.503
2.3552	73.0155	0.03043	84.6047	0.503
2.35725	73.2644	0.03041	83.787	0.503
2.3593	73.5443	0.03035	82.9772	0.483
2.36134	73.7073	0.03029	82.1595	0.483
2.36339	73.8103	0.03026	81.3219	0.483
2.36544	73.943	0.03024	80.4587	0.462
2.36749	74.047	0.03023	79.6182	0.453
2.36954	74.121	0.03027	78.8041	0.444
2.37158	74.1051	0.03036	77.995	0.444
2.37363	74.0264	0.03042	77.1852	0.444
2.37568	73.9103	0.03044	76.3476	0.427
2.37773	73.6939	0.03047	75.51	0.427
2.37978	73.5836	0.03047	74.6973	0.427
2.38182	73.7358	0.03046	73.9003	0.434
2.38387	74.0427	0.03041	73.1018	0.426
2.38592	74.2683	0.03035	72.2842	0.429
2.38797	74.5562	0.03027	71.4551	0.429
2.39002	74.8469	0.03019	70.6368	0.426
2.39206	75.1659	0.0301	69.8397	0.426
2.39411	75.3086	0.03005	69.0477	0.438
2.39616	75.5666	0.02997	68.2386	0.438
2.39821	75.7307	0.02994	67.4103	0.428
2.40026	75.9717	0.02988	66.5755	0.428
2.4023	76.1731	0.02981	65.7607	0.412
2.40435	76.3647	0.02973	64.9708	0.41
2.4064	76.5212	0.02964	64.1738	0.41
2.40845	76.7578	0.02953	63.3611	0.41
2.4105	76.9266	0.02943	62.5406	0.398
2.41254	76.9169	0.02942	61.7372	0.398
2.41459	76.9066	0.02942	60.9544	0.394
2.41664	76.8943	0.02946	60.1909	0.388
2.41869	76.8186	0.02951	59.4181	0.381
2.42074	76.8246	0.02954	58.6225	0.381
2.42278	76.8285	0.02956	57.8269	0.381
2.42483	76.8033	0.02958	57.0548	0.375
2.42688	76.8373	0.02957	56.3013	0.353
2.42893	76.6928	0.02958	55.5513	0.353
2.43098	76.539	0.02961	54.7828	0.353
2.43302	76.4952	0.02965	53.9964	0.354
2.43507	76.4507	0.0297	53.2144	0.342
2.43712	76.4368	0.02972	52.4551	0.342
2.43917	76.4251	0.02974	51.7094	0.342
2.44122	76.3872	0.02974	50.9694	0.324
2.44326	76.4411	0.0297	50.2272	0.316
2.44531	76.3821	0.02971	49.495	0.316
2.44736	76.2968	0.02974	48.8013	0.316
2.44941	76.2736	0.02972	48.1289	0.316
2.45146	76.1344	0.02973	47.4566	0.284
2.4535	75.9945	0.02975	46.7849	0.284
2.45555	75.9136	0.0298	46.0848	0.284
2.4576	75.8916	0.02983	45.4017	0.276
2.45965	75.7521	0.02989	44.7372	0.268
2.4617	75.6102	0.02994	44.0883	0.26
2.46374	75.4674	0.03	43.4373	0.26
2.46579	75.4089	0.03007	42.7714	0.26
2.46784	75.4857	0.03009	42.099	0.248
2.46989	75.4304	0.03013	41.4331	0.248
2.47194	75.3894	0.03015	40.7949	0.248
2.47398	75.3374	0.03018	40.1524	0.235
2.47603	75.1577	0.03024	39.5078	0.231
2.47808	75.0251	0.03028	38.8426	0.231
2.48013	74.7946	0.03034	38.1738	0.231
2.48218	74.5259	0.03039	37.5214	0.219
2.48422	74.3072	0.03043	36.8811	0.206
2.48627	73.9918	0.03051	36.2386	0.205
2.48832	73.6395	0.0306	35.5812	0.205
2.49037	73.2785	0.03068	34.9152	0.205
2.49242	72.8506	0.03082	34.2621	0.193
2.49446	72.3598	0.03096	33.6318	0.185
2.49651	71.9853	0.03105	33.0114	0.185
2.49856	71.6119	0.03112	32.386	0.178
2.50061	71.5836	0.0311	31.7521	0.173
2.50266	71.374	0.03109	31.1097	0.168
2.5047	71.1895	0.03106	30.4808	0.168
2.50675	70.9434	0.03107	29.8782	0.168
2.5088	70.6399	0.03114	29.2657	0.167
2.51085	70.2791	0.03123	28.6603	0.162
2.5129	70.0058	0.03128	28.0299	0.162
2.51494	69.7617	0.03131	27.4167	0.162
2.51699	69.5752	0.03134	26.8312	0.152
2.51904	69.445	0.03137	26.2536	0.152
2.52109	69.3111	0.03143	25.6766	0.152
2.52314	69.1737	0.03143	25.0912	0.152
2.52518	69.0627	0.03143	24.4993	0.128
2.52723	69.0707	0.03141	23.9238	0.121
2.52928	69.0585	0.03141	23.364	0.121
2.53133	68.9707	0.0314	22.8148	0.121
2.53338	68.7776	0.03142	22.2635	0.109
2.53542	68.5047	0.03145	21.8127	0.109
2.53747	68.1817	0.0315	21.1353	0.109
2.53952	67.8385	0.03157	20.7001	0.101
2.54157	67.5603	0.03162	20.0669	0.081
2.54362	67.4309	0.03163	19.5463	0.081
2.54566	67.4188	0.03161	19.0128	0.081
2.54771	67.2385	0.03161	18.4779	0.059
2.54976	67.1245	0.03158	17.9601	0.031
2.55181	67.1039	0.03153	17.4615	0.025
2.55386	66.9406	0.03152	16.9687	0.025
2.5559	66.6913	0.03152	16.4779	0.026
2.55795	66.5324	0.03149	15.9808	0.025
2.56	66.4071	0.03145	15.4886	0.025
2.56205	66.3721	0.03142	15.015	0.025
2.5641	66.4232	0.03136	14.562	0.025
2.56614	66.3541	0.03134	14.1083	0.025
2.56819	66.1378	0.03138	13.6595	0.025
2.57024	66.0106	0.03139	13.2044	0.025
2.57229	65.8527	0.03142	12.7714	0.025
2.57434	65.6912	0.03143	12.3618	0.025
2.57638	65.5247	0.03145	11.958	0.025
2.57843	65.3515	0.03145	11.5641	0.025
2.58048	65.1419	0.03148
2.58253	64.8957	0.03152
2.58458	64.6442	0.03157
2.58662	64.3889	0.03161
2.58867	64.0714	0.03169
2.59072	63.6958	0.03176
2.59277	63.3832	0.03182
2.59482	63.1035	0.03187
2.59686	62.7983	0.0319
2.59891	62.5288	0.03188
2.60096	62.5011	0.03182
2.60301	62.5419	0.03174
2.60506	62.5943	0.03168
2.6071	62.5716	0.03164
2.60915	62.393	0.03161
2.6112	62.2107	0.03158
2.61325	62.0843	0.03155
2.6153	61.957	0.0315
2.61734	61.7376	0.03145
2.61939	61.6848	0.03139
2.62144	61.6832	0.03133
2.62349	61.706	0.03128
2.62554	61.6363	0.03128
2.62758	61.6492	0.03126
2.62963	61.716	0.03123
2.63168	62.0087	0.03116
2.63373	62.4093	0.03107
2.63578	62.7146	0.03097
2.63782	63.0681	0.03086
2.63987	63.3205	0.03077
2.64192	63.4462	0.0307
2.64397	63.5946	0.03064
2.64602	63.7386	0.03056
2.64806	64.1398	0.03045
2.65011	64.8179	0.0303
2.65216	65.416	0.03016
2.65421	65.9895	0.03002
2.65626	66.1843	0.02994
2.6583	66.6075	0.02982
2.66035	66.8779	0.02972
2.6624	67.169	0.02961
2.66445	67.4836	0.02951
2.6665	67.6752	0.02944
2.66854	67.9441	0.02935
2.67059	68.2677	0.02925
2.67264	68.5935	0.02916
2.67469	69.0992	0.02905
2.67674	69.4636	0.02894
2.67878	69.8287	0.02885
2.68083	70.1946	0.02874
2.68288	70.4716	0.02867
2.68493	70.6612	0.0286
2.68698	70.9126	0.02854
2.68902	71.2527	0.02849
2.69107	71.5891	0.02844
2.69312	71.8335	0.02843
2.69517	71.9631	0.0284
2.69722	72.2397	0.02836
2.69926	72.5108	0.02836
2.70131	72.8333	0.02833
2.70336	73.035	0.02835
2.70541	73.1502	0.02835
2.70746	73.2101	0.02835
2.7095	73.2472	0.02833
2.71155	73.4664	0.02828
2.7136	73.5475	0.02823
2.71565	73.6681	0.02818
2.7177	73.7699	0.02811
2.71974	73.9752	0.02802
2.72179	74.0804	0.02795
2.72384	74.1978	0.02786
2.72589	74.2986	0.02778
2.72794	74.4666	0.02774
2.72998	74.7526	0.0277
2.73203	75.1509	0.02761
2.73408	75.5418	0.02753
2.73613	75.8087	0.02749
2.73818	76.1279	0.02741
2.74022	76.4439	0.02731
2.74227	76.9871	0.02716
2.74432	77.4614	0.02702
2.74637	77.9837	0.02685
2.74842	78.4957	0.0267
2.75046	78.8238	0.02663
2.75251	79.0294	0.02656
2.75456	79.3426	0.02644
2.75661	79.7037	0.02631
2.75866	80.0886	0.02618
2.7607	80.5571	0.02603
2.76275	80.9897	0.02588
2.7648	81.3836	0.02578
2.76685	81.7686	0.02566
2.7689	82.0296	0.02559
2.77094	82.3386	0.02554
2.77299	82.5222	0.02551
2.77504	82.7595	0.02548
2.77709	83.0222	0.02545
2.77914	83.3087	0.0254
2.78118	83.7028	0.0253
2.78323	84.0867	0.02523
2.78528	84.4048	0.02518
2.78733	84.6872	0.02518
2.78938	85.0191	0.02516
2.79142	85.3707	0.02512
2.79347	85.5146	0.02509
2.79552	85.6301	0.02505
2.79757	85.7141	0.02504
2.79962	85.7951	0.02504
2.80166	85.9553	0.02499
2.80371	86.1577	0.02495
2.80576	86.459	0.02488
2.80781	86.7128	0.02482
2.80986	86.8296	0.02482
2.8119	86.896	0.02488
2.81395	86.8551	0.02499
2.816	86.7696	0.02512
2.81805	86.8727	0.02522
2.8201	86.7247	0.02538
2.82214	86.6186	0.02552
2.82419	86.819	0.02557
2.82624	86.9476	0.02564
2.82829	87.0912	0.02567
2.83034	87.1901	0.0257
2.83238	87.3012	0.02568
2.83443	87.3962	0.02566
2.83648	87.4781	0.02567
2.83853	87.5469	0.02564
2.84058	87.5729	0.02564
2.84262	87.5844	0.02564
2.84467	87.61	0.02567
2.84672	87.5944	0.02572
2.84877	87.5404	0.02576
2.85082	87.4497	0.02583
2.85286	87.4104	0.0259
2.85491	87.2491	0.026
2.85696	87.0001	0.02608
2.85901	86.8979	0.02615
2.86106	86.7648	0.02624
2.8631	86.7145	0.02629
2.86515	86.6874	0.02632
2.8672	86.5682	0.02634
2.86925	86.4154	0.02638
2.8713	86.2305	0.02641
2.87334	86.0446	0.02642
2.87539	85.9162	0.02642
2.87744	85.8665	0.02645
2.87949	85.6507	0.02649
2.88154	85.4408	0.02658
2.88358	85.0393	0.02668
2.88563	84.6282	0.02675
2.88768	84.2389	0.02681
2.88973	83.786	0.02689
2.89178	83.3875	0.02698
2.89382	83.1017	0.02702
2.89587	82.8089	0.02703
2.89792	82.4809	0.02706
2.89997	82.1517	0.0271
2.90202	81.7646	0.02713
2.90406	81.5512	0.02712
2.90611	81.2828	0.02714
2.90816	80.9651	0.02717
2.91021	80.7134	0.02718
2.91226	80.3111	0.02724
2.9143	80.1009	0.02729
2.91635	79.851	0.02732
2.9184	79.6212	0.02736
2.92045	79.4741	0.02739
2.9225	79.3233	0.02742
2.92454	79.1388	0.02745
2.92659	78.834	0.02752
2.92864	78.497	0.02759
2.93069	78.1819	0.02764
2.93274	77.6	0.02771
2.93478	77.0201	0.02784
2.93683	76.4706	0.02797
2.93888	76.1503	0.02805
2.94093	75.9099	0.02811
2.94298	75.7224	0.02813
2.94502	75.5326	0.02817
2.94707	75.3134	0.02819
2.94912	75.2414	0.0282
2.95117	75.1419	0.02821
2.95322	74.9849	0.0282
2.95526	74.6796	0.0282
2.95731	74.3098	0.02823
2.95936	74.17	0.02823
2.96141	73.9402	0.02824
2.96346	73.7614	0.02825
2.9655	73.5723	0.02828
2.96755	73.4058	0.0283
2.9696	73.1768	0.02834
2.97165	73.029	0.02836
2.9737	72.7547	0.02838
2.97574	72.3228	0.02844
2.97779	71.8242	0.02854
2.97984	71.4697	0.0286
2.98189	71.0572	0.02868
2.98394	70.6139	0.02875
2.98598	70.1681	0.0288
2.98803	69.6615	0.02887
2.99008	69.2378	0.02889
2.99213	68.921	0.0289
2.99418	68.6215	0.02893
2.99622	68.2555	0.02899
2.99827	67.9698	0.02904
3.00032	67.7045	0.02904
3.00237	67.5793	0.02904
3.00442	67.421	0.02905
3.00646	67.1998	0.02907
3.00851	67.0324	0.02909
3.01056	66.8623	0.02914
3.01261	66.5714	0.02922
3.01466	66.1883	0.02932
3.0167	65.746	0.02944
3.01875	65.4776	0.02951
3.0208	65.2456	0.02957
3.02285	65.0886	0.02961
3.0249	64.9769	0.02963
3.02694	64.797	0.02965
3.02899	64.8378	0.02965
3.03104	64.8006	0.02969
3.03309	64.8007	0.02972
3.03514	64.867	0.02972
3.03718	64.9426	0.02971
3.03923	65.0579	0.02969
3.04128	65.1532	0.02967
3.04333	65.1078	0.02966
3.04538	64.892	0.02966
3.04742	64.7436	0.02967
3.04947	64.5175	0.02972
3.05152	64.4726	0.02972
3.05357	64.5537	0.02971
3.05562	64.6488	0.0297
3.05766	64.8746	0.02969
3.05971	64.8786	0.02971
3.06176	64.6225	0.02976
3.06381	64.4488	0.0298
3.06586	64.1827	0.02987
3.0679	64.0619	0.02989
3.06995	63.765	0.02998
3.072	63.4385	0.0301
3.07405	63.0853	0.03022
3.0761	62.7368	0.03032
3.07814	62.4227	0.03042
3.08019	62.0536	0.03052
3.08224	61.8056	0.03059
3.08429	61.45	0.03068
3.08634	61.1332	0.03075
3.08838	60.7387	0.03082
3.09043	60.4412	0.03087
3.09248	60.2079	0.03091
3.09453	59.9508	0.03096
3.09658	59.8476	0.03095
3.09862	59.6396	0.03094
3.10067	59.3837	0.03095
3.10272	59.0187	0.03097
3.10477	58.7223	0.03096
3.10682	58.5601	0.03095
3.10886	58.2689	0.03094
3.11091	57.988	0.03094
3.11296	57.7143	0.03092
3.11501	57.6228	0.03085
3.11706	57.715	0.03078
3.1191	57.8459	0.03071
3.12115	58.0768	0.03062
3.1232	58.1732	0.03054
3.12525	58.3984	0.03045
3.1273	58.5819	0.03036
3.12934	58.8689	0.03028
3.13139	59.2596	0.03021
3.13344	59.5239	0.03015
3.13549	59.8382	0.03012
3.13754	60.2311	0.03006
3.13958	60.5536	0.02999
3.14163	60.7131	0.02996
3.14368	60.792	0.02994
3.14573	60.9028	0.02992
3.14778	61.1321	0.02987
3.14982	61.335	0.02983
3.15187	61.5713	0.02978
3.15392	61.5467	0.02978
3.15597	61.5213	0.02979
3.15802	61.4666	0.02981
3.16006	61.3827	0.02986
3.16211	61.3903	0.02986
3.16416	61.5238	0.02985
3.16621	61.5186	0.02988
3.16826	61.4613	0.02993
3.1703	61.5282	0.02996
3.17235	61.3995	0.03004
3.1744	61.1944	0.03016
3.17645	61.2	0.0302
3.1785	61.2939	0.03025
3.18054	61.4191	0.0303
3.18259	61.4591	0.03035
3.18464	61.5064	0.03039
3.18669	61.5666	0.03039
3.18874	61.6099	0.0304
3.19078	61.6348	0.03041
3.19283	61.5501	0.03044
3.19488	61.4424	0.03044
3.19693	61.4595	0.03041
3.19898	61.4279	0.03038
3.20102	61.3759	0.03036
3.20307	61.3018	0.03035
3.20512	61.4163	0.03031
3.20717	61.5215	0.03032
3.20922	61.6176	0.0303
3.21126	61.791	0.03025
3.21331	61.8327	0.03026
3.21536	61.7665	0.03032
3.21741	61.6207	0.03037
3.21946	61.4249	0.03045
3.2215	61.3823	0.03046
3.22355	61.3462	0.03048
3.2256	61.4344	0.03044
3.22765	61.5914	0.03039
3.2297	61.6392	0.03036
3.23174	62.0087	0.03029
3.23379	62.263	0.03025
3.23584	62.5997	0.03019
3.23789	62.9518	0.03012
3.23994	63.261	0.03006
3.24198	63.4135	0.03002
3.24403	63.4435	0.03
3.24608	63.4988	0.02999
3.24813	63.5523	0.02999
3.25018	63.7744	0.03003
3.25222	63.9858	0.03005
3.25427	64.158	0.03008
3.25632	64.3195	0.03009
3.25837	64.5014	0.03006
3.26042	64.6214	0.03004
3.26246	64.8841	0.03
3.26451	65.1403	0.02993
3.26656	65.5349	0.02984
3.26861	65.9856	0.02974
3.27066	66.3475	0.02965
3.2727	66.6191	0.02957
3.27475	66.829	0.02953
3.2768	66.9756	0.0295
3.27885	67.0931	0.02949
3.2809	67.1291	0.02947
3.28294	67.3748	0.02943
3.28499	67.5957	0.02941
3.28704	67.7064	0.0294
3.28909	67.6727	0.0294
3.29114	67.6904	0.0294
3.29318	67.6997	0.02936
3.29523	67.9097	0.0293
3.29728	68.1513	0.02926
3.29933	68.4243	0.02919
3.30138	68.7588	0.02909
3.30342	69.1249	0.02897
3.30547	69.3746	0.02889
3.30752	69.6217	0.02885
3.30957	69.953	0.02877
3.31162	70.3131	0.02868
3.31366	70.6181	0.02859
3.31571	70.8099	0.0285
3.31776	71.1799	0.02839
3.31981	71.5576	0.02825
3.32186	71.9132	0.02809
3.3239	72.1527	0.02796
3.32595	72.3017	0.02786
3.328	72.5037	0.02777
3.33005	72.6719	0.02768
3.3321	72.8093	0.02758
3.33414	72.9156	0.02752
3.33619	72.9923	0.02747
3.33824	73.0736	0.02741
3.34029	73.1637	0.02735
3.34234	73.2013	0.02729
3.34438	73.4823	0.02722
3.34643	73.7237	0.02713
3.34848	74.0976	0.027
3.35053	74.2738	0.0269
3.35258	74.4214	0.02681
3.35462	74.7962	0.02672
3.35667	75.1607	0.02664
3.35872	75.5746	0.02655
3.36077	75.9199	0.02645
3.36282	76.2819	0.02632
3.36486	76.6323	0.02626
3.36691	76.9441	0.0262
3.36896	77.2201	0.02616
3.37101	77.489	0.02611
3.37306	77.7193	0.02608
3.3751	77.8513	0.02605
3.37715	77.9703	0.026
3.3792	78.1359	0.02598
3.38125	78.3767	0.02593
3.3833	78.5431	0.02586
3.38534	78.6921	0.02584
3.38739	78.9133	0.02578
3.38944	79.2679	0.02564
3.39149	79.5827	0.02552
3.39354	79.8876	0.02543
3.39558	80.0973	0.02538
3.39763	80.1879	0.02537
3.39968	80.4225	0.02532
3.40173	80.5351	0.02536
3.40378	80.5498	0.02539
3.40582	80.6074	0.02538
3.40787	80.7661	0.02533
3.40992	80.7358	0.02532
3.41197	80.7483	0.02535
3.41402	80.4866	0.02544
3.41606	80.218	0.02553
3.41811	80.0007	0.02559
3.42016	79.7747	0.02566
3.42221	79.5401	0.02572
3.42426	79.3266	0.02579
3.4263	79.2223	0.02579
3.42835	79.2002	0.02579
3.4304	79.0256	0.02583
3.43245	78.9929	0.0259
3.4345	78.9315	0.02599
3.43654	78.84	0.0261
3.43859	78.8664	0.02616
3.44064	78.6294	0.02627
3.44269	78.4162	0.02635
3.44474	78.1684	0.02642
3.44678	77.8844	0.02651
3.44883	77.6226	0.02661
3.45088	77.3244	0.02673
3.45293	76.9898	0.02688
3.45498	76.677	0.02702
3.45702	76.5339	0.02715
3.45907	76.3883	0.02726
3.46112	76.2702	0.02736
3.46317	75.9732	0.0275
3.46522	75.7007	0.02762
3.46726	75.3389	0.02775
3.46931	74.9743	0.02787
3.47136	74.806	0.02796
3.47341	74.5991	0.02806
3.47546	74.267	0.02814
3.4775	73.929	0.02823
3.47955	73.5595	0.02833
3.4816	73.1315	0.02842
3.48365	72.7103	0.02849
3.4857	72.3003	0.02856
3.48774	72.1031	0.0286
3.48979	71.8528	0.02864
3.49184	71.5507	0.02867
3.49389	71.2566	0.0287
3.49594	71.1452	0.0287
3.49798	71.1538	0.02867
3.50003	71.3352	0.02861
3.50208	71.4532	0.02862
3.50413	71.4467	0.02864
3.50618	71.3771	0.02867
3.50822	71.3041	0.02871
3.51027	71.2874	0.02875
3.51232	71.2704	0.02881
3.51437	71.2261	0.02887
3.51642	71.274	0.02893
3.51846	71.3275	0.02895
3.52051	71.4152	0.02897
3.52256	71.4189	0.02901
3.52461	71.3972	0.02907
3.52666	71.2902	0.02918
3.5287	71.1236	0.02931
3.53075	70.9526	0.02942
3.5328	70.9764	0.02949
3.53485	70.7583	0.02958
3.5369	70.5956	0.02967
3.53894	70.3747	0.02977
3.54099	70.1822	0.02986
3.54304	69.927	0.02994
3.54509	69.7584	0.02997
3.54714	69.5912	0.03001
3.54918	69.4224	0.03002
3.55123	69.2207	0.03007
3.55328	69.1311	0.03006
3.55533	69.0071	0.03011
3.55738	68.8189	0.03019
3.55942	68.5366	0.03031
3.56147	68.3051	0.03042
3.56352	68.0377	0.03057
3.56557	67.7956	0.03069
3.56762	67.6101	0.0308
3.56966	67.4796	0.03089
3.57171	67.3745	0.03092
3.57376	67.2392	0.03099
3.57581	67.0469	0.03103
3.57786	66.7705	0.03106
3.5799	66.5893	0.03109
3.58195	66.3284	0.03114
3.584	66.2225	0.03117
3.58605	66.2744	0.03116
3.5881	66.2423	0.03114
3.59014	66.0607	0.03116
3.59219	66.0197	0.03113
3.59424	65.9998	0.03112
3.59629	66.0354	0.03113
3.59834	66.101	0.03114
3.60038	66.2805	0.03109
3.60243	66.4262	0.03107
3.60448	66.5682	0.03106
3.60653	66.681	0.03109
3.60858	66.7093	0.03112
3.61062	66.7999	0.03113
3.61267	66.8944	0.03115
3.61472	67.05	0.03117
3.61677	67.2099	0.03115
3.61882	67.3486	0.03114
3.62086	67.5262	0.03117
3.62291	67.6546	0.03121
3.62496	67.8192	0.03123
3.62701	68.0202	0.03121
3.62906	68.3175	0.03121
3.6311	68.626	0.03123
3.63315	68.8007	0.03128
3.6352	69.0155	0.03132
3.63725	69.1821	0.03137
3.6393	69.3591	0.03143
3.64134	69.602	0.03146
3.64339	69.6404	0.03149
3.64544	69.8215	0.03151
3.64749	69.7911	0.03155
3.64954	69.69	0.0316
3.65158	69.6063	0.03166
3.65363	69.6026	0.0317
3.65568	69.7717	0.03174
3.65773	69.7681	0.0318
3.65978	69.7441	0.03183
3.66182	69.4081	0.03191
3.66387	69.137	0.032
3.66592	69.0429	0.03202
3.66797	68.8612	0.03205
3.67002	68.5977	0.03208
3.67206	68.5751	0.03209
3.67411	68.4676	0.03212
3.67616	68.3862	0.03214
3.67821	68.2111	0.03217
3.68026	68.0889	0.0322
3.6823	67.9612	0.03222
3.68435	67.8878	0.03223
3.6864	67.7549	0.03227
3.68845	67.6237	0.03229
3.6905	67.5584	0.0323
3.69254	67.5078	0.03233
3.69459	67.4121	0.03233
3.69664	67.4391	0.03231
3.69869	67.5319	0.03229
3.70074	67.5185	0.03227
3.70278	67.5127	0.03226
3.70483	67.3978	0.03229
3.70688	67.407	0.03227
3.70893	67.5061	0.03221
3.71098	67.604	0.03213
3.71302	67.6994	0.03206
3.71507	67.7609	0.03199
3.71712	67.8752	0.03193
3.71917	67.926	0.03187
3.72122	67.9984	0.03179
3.72326	67.9773	0.03174
3.72531	68.0136	0.03167
3.72736	68.0235	0.03162
3.72941	68.0354	0.03153
3.73146	68.1346	0.03144
3.7335	68.1463	0.03139
3.73555	68.2425	0.03135
3.7376	68.4204	0.0313
3.73965	68.4467	0.03131
3.7417	68.5847	0.03129
3.74374	68.7478	0.03128
3.74579	68.9359	0.03123
3.74784	69.1508	0.0312
3.74989	69.4536	0.03115
3.75194	69.731	0.0311
3.75398	69.9829	0.03102
3.75603	70.2395	0.03094
3.75808	70.5906	0.03082
3.76013	70.7717	0.03077
3.76218	70.9549	0.0307
3.76422	71.1121	0.03067
3.76627	71.0624	0.03064
3.76832	71.0334	0.03057
3.77037	70.9951	0.03051
3.77242	71.0314	0.03041
3.77446	70.9375	0.03038
3.77651	70.9752	0.03019
3.77856	70.9125	0.03004
3.78061	71.0712	0.02979
3.78266	71.0414	0.02959
3.7847	70.9729	0.02947
3.78675	71.039	0.02921
3.7888	70.9767	0.02898
3.79085	70.9057	0.02877
3.7929	70.7362	0.02854
3.79494	70.5821	0.02838
3.79699	70.584	0.02764
3.79904	70.5059	0.02746
3.80109	70.3763	0.0271
3.80314	70.2806	0.02655
3.80518	70.132	0.02625
3.80723	70.0503	0.0258
3.80928	70.0981	0.02508
3.81133	69.9841	0.02484
3.81338	69.9104	0.02405
3.81542	69.7888	0.02344
3.81747	69.5882	0.02253
3.81952	69.3357	0.02178
3.82157	69.1494	0.02137
3.82362	68.8843	0.02088
3.82566	68.8082	0.02072
3.82771	68.7236	0.02071
3.82976	68.6292	0.02038
3.83181	68.5224	0.01766
3.83386	68.4034	0.01747
3.8359	68.2439	0.0163
3.83795	68.0427	0.01646
3.84	67.7417	0.01691
3.84205	67.4874	0.017
3.8441	67.28	0.01701
3.84614	67.0615	0.01734
3.84819	66.8319	0.01775
3.85024	66.5915	0.0177
3.85229	66.3988	0.01677
3.85434	66.1389	0.01727
3.85638	65.8716	0.01809
3.85843	65.6256	0.01845
3.86048	65.3712	0.01898
3.86253	65.0518	0.02013
3.86458	64.814	0.02041
3.86662	64.54	0.02016
3.86867	64.2285	0.01996
3.87072	63.9082	0.02086
3.87277	63.5791	0.02127
3.87482	63.2431	0.02237
3.87686	62.96	0.02333
3.87891	62.7315	0.02462
3.88096	62.4426	0.02597
3.88301	62.0011	0.0271
3.88506	61.6075	0.02696
3.8871	61.2066	0.02866
3.88915	60.8612	0.03034
3.8912	60.5731	0.03138
3.89325	60.3723	0.03277
3.8953	60.2634	0.03368
3.89734	60.1614	0.0347
3.89939	59.9173	0.03624
3.90144	59.6735	0.03773
3.90349	59.5199	0.03962
3.90554	59.3415	0.04117
3.90758	59.0504	0.04334
3.90963	58.6412	0.04447
3.91168	58.135	0.04594
3.91373	57.5874	0.04736
3.91578	57.0868	0.04863
3.91782	56.666	0.05034
3.91987	56.2101	0.05181
3.92192	55.7774	0.0539
3.92397	55.2815	0.05615
3.92602	54.8989	0.05771
3.92806	54.4548	0.05893
3.93011	54.0077	0.06116
3.93216	53.5279	0.06312
3.93421	53.1024	0.06482
3.93626	52.6743	0.06703
3.9383	52.2455	0.06934
3.94035	51.816	0.07156
3.9424	51.3847	0.07343
3.94445	50.7424	0.07543
3.9465	50.3274	0.0774
3.94854	49.8826	0.07902
3.95059	49.4978	0.08138
3.95264	49.0565	0.0838
3.95469	48.6442	0.08619
3.95674	48.2343	0.08874
3.95878	47.8268	0.09086
3.96083	47.3907	0.09296
3.96288	46.9545	0.09452
3.96493	46.4587	0.0957
3.96698	45.9604	0.0974
3.96902	45.4894	0.09872
3.97107	45.0476	0.1003
3.97312	44.5767	0.10284
3.97517	44.1352	0.10485
3.97722	43.7248	0.10629
3.97926	43.2874	0.10863
3.98131	42.7349	0.11133
3.98336	42.241	0.1138
3.98541	41.8058	0.11578
3.98746	41.4026	0.11818
3.9895	41.0927	0.12073
3.99155	40.7912	0.12316
3.9936	40.4981	0.12541
3.99565	40.2139	0.12779
3.9977	39.8491	0.12978
3.99974	39.3696	0.13239
4.00179	38.979	0.13342
4.00384	38.4727	0.13588
4.00589	37.8777	0.13885
4.00794	37.4004	0.14147
4.00998	36.8945	0.1438
4.01203	36.2974	0.14623
4.01408	35.6661	0.14911
4.01613	35.0603	0.15192
4.01818	34.54	0.15403
4.02022	34.0784	0.15627
4.02227	33.5887	0.1587
4.02432	33.0996	0.16115
4.02637	32.5515	0.16381
4.02842	32.0612	0.16633
4.03046	31.5732	0.16884
4.03251	31.1178	0.17063
4.03456	30.6651	0.17307
4.03661	30.1854	0.17524
4.03866	29.7073	0.17763
4.0407	29.2011	0.1801
4.04275	28.7251	0.18181
4.0448	28.311	0.18396
4.04685	27.8721	0.18596
4.0489	27.4669	0.18748
4.05094	27.0386	0.18951
4.05299	26.5278	0.19177
4.05504	26.0197	0.19399
4.05709	25.4563	0.1965
4.05914	24.9228	0.19824
4.06118	24.4479	0.19976
4.06323	23.9448	0.2005
4.06528	23.502	0.20144
4.06733	22.973	0.20294
4.06938	22.6226	0.20425
4.07142	22.34	0.20589
4.07347	22.1598	0.20798
4.07552	21.9969	0.20937
4.07757	21.6709	0.21104
4.07962	21.3852	0.21325
4.08166	21.2625	0.21524
4.08371	21.0384	0.21707
4.08576	20.7957	0.21827
4.08781	20.503	0.21906
4.08986	20.2189	0.22067
[truncated: 61,782 more rows]

## Sheet: Figure 4c
Figure 4c
noise			cluster 1			cluster 2
AE energy, a.u.	median freq, kHz		AE energy, a.u.	median freq, kHz		AE energy, a.u.	median freq, kHz
0.02499	74.2188		0.04862	39.0625		12.8466	296.875
0.02409	74.2188		0.0459	50.7812		14.7855	296.875
0.02085	82.0312		0.06438	35.1562		1.42065	214.844
0.02255	78.125		0.05974	50.7812		1.53125	199.219
0.02549	74.2188		0.07302	27.3438		10.5134	285.156
0.02719	74.2188		0.0717	42.9688		4.95301	289.062
0.02919	74.2188		0.06265	50.7812		0.73843	58.5938
0.0308	70.3125		0.08222	31.25		2.02212	296.875
0.02256	85.9375		0.08226	46.875		13.8028	289.062
0.01962	101.562		0.08009	46.875		30.7395	285.156
0.02227	89.8438		0.08927	46.875		0.48264	54.6875
0.02077	101.562		0.08708	42.9688		0.61301	54.6875
0.01958	105.469		0.16623	19.5312		1.66839	292.969
0.02016	101.562		0.09821	27.3438		4.4557	265.625
0.02218	82.0312		0.13377	23.4375		4.01549	175.781
0.02525	74.2188		0.16342	19.5312		0.40942	50.7812
0.02466	66.4062		0.13085	23.4375		5.99452	273.438
0.02619	66.4062		0.15475	23.4375		4.99943	289.062
0.02657	66.4062		0.19139	19.5312		0.70507	27.3438
0.02637	66.4062		0.13706	23.4375		0.81125	23.4375
0.0303	70.3125		0.21526	19.5312		8.89551	105.469
0.0313	70.3125		0.20235	19.5312		1.31726	285.156
0.03235	70.3125		0.25176	19.5312		2.59235	277.344
0.03224	74.2188		0.24094	19.5312		0.41707	101.562
0.033	85.9375		0.20078	19.5312		0.50955	285.156
0.04025	66.4062		0.21975	19.5312		23.6032	281.25
0.03822	66.4062		0.17607	23.4375		1.54549	281.25
0.03559	82.0312		0.15877	23.4375		0.47096	125
0.03961	74.2188		0.21296	19.5312		0.84795	19.5312
0.0328	89.8438		0.54761	15.625		0.86197	31.25
0.03435	85.9375		0.22516	19.5312		2.29149	128.906
0.03544	89.8438		0.367	19.5312		6.02803	281.25
0.03489	85.9375		0.20508	19.5312		1.72836	261.719
0.03334	89.8438		0.16969	27.3438		1.81024	195.312
0.02799	85.9375		0.22524	23.4375		0.3547	31.25
0.02657	74.2188		0.23812	19.5312		0.56312	31.25
0.02876	66.4062		0.20092	19.5312		0.6623	54.6875
0.02889	62.5		0.19395	19.5312		6.47846	125
0.03306	58.5938		0.26829	19.5312		2.8942	128.906
0.03104	58.5938		0.39716	15.625		0.93809	109.375
0.03192	58.5938		0.21657	23.4375		0.86723	128.906
0.02745	74.2188		0.17971	23.4375		42.5513	218.75
0.03262	58.5938		0.24634	19.5312		0.72835	89.8438
0.03116	62.5		0.23045	19.5312		0.40725	74.2188
0.03145	66.4062		0.1518	27.3438		1.13987	218.75
0.03132	74.2188		0.26913	19.5312		708.032	125
0.03355	70.3125		0.34999	19.5312		85.7933	125
0.03171	78.125		0.35932	19.5312		0.94239	113.281
0.03038	89.8438		0.21908	19.5312		2.32432	226.562
0.02994	89.8438		0.29206	19.5312		0.56559	121.094
0.02878	89.8438		0.20588	23.4375		30.2911	281.25
0.02924	93.75		0.22791	19.5312		0.94406	97.6562
0.02881	74.2188		0.18804	19.5312		1.09119	93.75
0.02932	85.9375		0.184	23.4375		0.33363	54.6875
0.03194	70.3125		0.22211	19.5312		4.51371	289.062
0.03153	66.4062		0.40056	19.5312		0.60352	31.25
0.03066	70.3125		0.16281	23.4375		0.92344	46.875
0.02725	74.2188		0.16597	27.3438		1.74794	285.156
0.02634	74.2188		0.25682	19.5312		0.79748	31.25
0.02831	58.5938		0.21443	19.5312		4.56482	285.156
0.02615	66.4062		0.281	19.5312		0.88867	281.25
0.02571	70.3125		0.27379	19.5312		0.2578	42.9688
0.02175	78.125		0.21288	19.5312		1.18897	27.3438
0.02569	58.5938		0.22226	19.5312		0.449	58.5938
0.02712	70.3125		0.17341	19.5312		2.59618	289.062
0.02695	74.2188		0.21948	19.5312		0.95359	31.25
0.02501	89.8438		0.14035	27.3438		0.45366	46.875
0.02303	85.9375		0.29011	19.5312		0.70398	128.906
0.02788	74.2188		0.25606	19.5312		0.59679	35.1562
0.02337	97.6562		0.262	19.5312		0.28018	46.875
0.0243	89.8438		0.28557	19.5312		0.511	27.3438
0.02482	82.0312		0.22978	19.5312		0.85688	281.25
0.02667	78.125		0.26818	19.5312		2.12016	269.531
0.02531	78.125		0.18878	19.5312		0.49361	58.5938
0.02566	74.2188		0.16536	23.4375		276.999	226.562
0.02556	74.2188		0.25806	19.5312		395.974	183.594
0.02387	74.2188		0.3099	19.5312		0.83595	50.7812
0.02683	70.3125		0.18144	23.4375		1.32898	128.906
0.03009	66.4062		0.21936	19.5312		0.73973	23.4375
0.02898	70.3125		0.25597	19.5312		0.67246	19.5312
0.02915	70.3125		0.18895	19.5312		703.472	125
0.029	66.4062		0.172	23.4375		216.781	132.812
0.03032	66.4062		0.18413	19.5312		57.2911	269.531
0.0281	70.3125		0.23144	19.5312		1.06661	121.094
0.03245	70.3125		0.2236	19.5312		1.49065	183.594
0.0296	70.3125		0.23091	19.5312		0.523	23.4375
0.02578	74.2188		0.28219	19.5312		6.24582	128.906
0.02855	74.2188		0.18172	23.4375		0.6227	121.094
0.02844	78.125		0.17568	19.5312		0.2553	31.25
0.02614	78.125		0.17827	19.5312		0.63602	27.3438
0.02695	78.125		0.15974	23.4375		0.8819	261.719
0.02508	78.125		0.2167	19.5312		0.36916	58.5938
0.0234	89.8438		0.22419	19.5312		4.3798	292.969
0.02517	93.75		0.2994	19.5312		0.43113	31.25
0.02482	105.469		0.36235	19.5312		1.27347	101.562
0.0246	113.281		0.29421	19.5312		1.52765	277.344
0.02502	109.375		0.34753	19.5312		0.51109	183.594
0.02277	113.281		0.31764	19.5312		4.69228	199.219
0.02098	117.188		0.1905	19.5312		1.64288	187.5
0.02521	93.75		0.25858	19.5312		0.90893	128.906
0.02476	93.75		0.34008	19.5312		1.47042	97.6562
0.02462	82.0312		0.22533	19.5312		0.84437	265.625
0.02356	89.8438		0.17776	27.3438		1.08973	23.4375
0.02266	93.75		0.20998	19.5312		1.79021	269.531
0.02063	93.75		0.27159	19.5312		2.31475	164.062
0.02422	74.2188		0.21944	19.5312		0.75757	85.9375
0.02226	93.75		0.19842	19.5312		2.46011	19.5312
0.0258	82.0312		0.21329	19.5312		0.95781	97.6562
0.02481	85.9375		0.23405	19.5312		11.6084	285.156
0.02758	66.4062		0.21663	19.5312		0.42053	23.4375
0.03177	54.6875		0.26974	19.5312		5.10767	222.656
0.03084	50.7812		0.19344	19.5312		1.08834	105.469
0.03479	42.9688		0.40399	19.5312		0.63963	23.4375
0.03603	39.0625		0.22073	19.5312		4.04391	281.25
0.03275	39.0625		0.14655	27.3438		0.99768	121.094
0.03495	39.0625		0.18701	23.4375		10.1255	285.156
0.03246	42.9688		0.22673	19.5312		4.79364	285.156
0.03056	50.7812		0.21943	19.5312		1.88435	117.188
0.02758	50.7812		0.1536	23.4375		1.14276	97.6562
0.02704	46.875		0.1606	23.4375		1.05583	152.344
0.0286	46.875		0.24509	19.5312		4.28488	121.094
0.02444	78.125		0.22928	19.5312		0.58946	31.25
0.02768	54.6875		0.20493	19.5312		11.693	281.25
0.02643	78.125		0.19692	19.5312		0.86177	179.688
0.0257	74.2188		0.16913	19.5312		2.86187	125
0.0294	54.6875		0.18392	19.5312		0.45284	39.0625
0.03116	70.3125		0.18128	23.4375		0.98221	183.594
0.02796	82.0312		0.27207	19.5312		13.2427	273.438
0.03058	74.2188		0.18598	19.5312		0.78592	171.875
0.03293	46.875		0.21985	19.5312		1.15499	121.094
0.03425	58.5938		0.19053	19.5312		2.22293	121.094
0.03804	50.7812		0.17224	19.5312		2.36568	121.094
0.03339	62.5		0.26828	19.5312		12.3246	265.625
0.03171	74.2188		0.20604	19.5312		3.31616	265.625
0.03343	70.3125		0.2228	19.5312		7.68155	175.781
0.02841	82.0312		0.28358	19.5312		1.38065	31.25
0.0263	74.2188		0.21183	23.4375		0.27299	54.6875
0.02548	74.2188		0.18259	23.4375		0.78205	23.4375
0.02912	70.3125		0.18362	23.4375		8.01355	125
0.03028	70.3125		0.1387	27.3438		5.46344	273.438
0.03222	66.4062		0.23654	19.5312		0.57793	89.8438
0.02881	74.2188		0.26183	19.5312		0.59642	23.4375
0.02956	74.2188		0.36988	19.5312		790.886	281.25
0.02709	78.125		0.34748	19.5312		10.8813	261.719
0.02585	89.8438		0.27341	19.5312		0.70988	31.25
0.02546	97.6562		0.29473	19.5312		214.253	285.156
0.0294	82.0312		0.24983	19.5312		7.58261	281.25
0.02632	89.8438		0.17972	23.4375		0.97981	78.125
0.02693	74.2188		0.27003	19.5312		1.79438	125
0.02513	78.125		0.23568	19.5312		0.6991	27.3438
0.02467	78.125		0.15582	27.3438		5.66515	261.719
0.02463	74.2188		0.17503	23.4375		2.81395	101.562
0.02887	70.3125		0.19277	19.5312		222.483	289.062
0.03145	70.3125		0.27212	19.5312		3.15226	285.156
0.03298	62.5		0.32927	19.5312		29393	292.969
0.03309	50.7812		0.21733	23.4375		471.557	281.25
0.03593	46.875		0.23479	19.5312		2.77099	125
0.03539	42.9688		0.21855	23.4375		412.648	128.906
0.03389	46.875		0.19655	23.4375		31.8406	132.812
0.03149	50.7812		0.18966	23.4375		0.6907	27.3438
0.03417	50.7812		0.19624	23.4375		5.07444	105.469
0.03595	50.7812		0.30673	19.5312		0.86895	19.5312
0.03715	66.4062		0.19589	19.5312		0.65952	35.1562
0.03497	62.5		0.15324	23.4375		2.03438	125
0.03643	54.6875		0.35604	19.5312		1.3729	19.5312
0.03648	58.5938		0.25549	19.5312		75.9878	285.156
0.0371	58.5938		0.38082	19.5312		2.79982	273.438
0.03508	62.5		0.33128	19.5312		1.3087	97.6562
0.03339	70.3125		0.28519	19.5312		2.39063	105.469
0.03057	70.3125		0.25815	19.5312		3.0463	281.25
0.03077	74.2188		0.18723	23.4375		0.4815	93.75
0.03175	70.3125		0.2012	19.5312		2.92374	101.562
0.03636	58.5938		0.16599	23.4375		0.8016	23.4375
0.03237	85.9375		0.26662	19.5312		0.88812	54.6875
0.02914	89.8438		0.17737	23.4375		1.42962	250
0.02977	82.0312		0.21114	19.5312		16.5275	281.25
0.02825	70.3125		0.24553	19.5312		1.0634	23.4375
0.0264	62.5		0.23676	19.5312		2.69059	281.25
0.02625	54.6875		0.23045	19.5312		0.61325	125
0.0245	62.5		0.17766	23.4375		0.60468	23.4375
0.01942	74.2188		0.19525	23.4375		3.60024	210.938
0.02003	85.9375		0.25046	19.5312		0.41421	113.281
0.02321	78.125		0.2132	19.5312		62.4556	285.156
0.023	78.125		0.28121	19.5312		64.5877	281.25
0.02397	74.2188		0.24324	15.625		0.79693	82.0312
0.02145	78.125		0.23695	19.5312		0.44505	27.3438
0.02135	89.8438		0.33384	19.5312		18.6902	105.469
0.02449	74.2188		0.27017	19.5312		19.1903	121.094
0.02511	82.0312		0.19414	23.4375		1.80651	117.188
0.02628	78.125		0.19657	19.5312		5.86033	285.156
0.0274	78.125		0.19879	19.5312		0.31405	27.3438
0.02589	78.125		0.17049	23.4375		1.05197	101.562
0.0233	82.0312		0.22179	19.5312		0.74493	97.6562
0.02321	82.0312		0.20834	19.5312		10.9125	277.344
0.0262	78.125		0.1689	23.4375		0.50933	27.3438
0.02449	89.8438		0.15568	23.4375		68.9967	121.094
0.02422	93.75		0.14682	27.3438		1.1639	121.094
0.02632	101.562		0.24536	19.5312		1.03072	23.4375
0.02675	89.8438		0.25963	19.5312		0.5613	58.5938
0.02699	89.8438		0.24055	19.5312		2.89092	273.438
0.02656	89.8438		0.22303	19.5312		0.95096	277.344
0.02814	89.8438		0.28183	19.5312		0.38865	82.0312
0.03165	82.0312		0.2008	19.5312		0.88688	23.4375
0.03308	82.0312		0.16294	19.5312		2.74515	136.719
0.02729	97.6562		0.15076	39.0625		2.90171	199.219
0.0264	93.75		0.22344	19.5312		1.88045	125
0.02678	78.125		0.18289	19.5312		1.04634	97.6562
0.03106	78.125		0.25352	19.5312		0.54021	46.875
0.02867	89.8438		0.3019	19.5312		4.85035	113.281
0.02999	85.9375		0.27813	19.5312		258.336	121.094
0.02701	89.8438		0.21629	19.5312		2.88208	121.094
0.02651	74.2188		0.20801	19.5312		21.3011	285.156
0.0299	70.3125		0.14718	23.4375		0.51963	31.25
0.0279	70.3125		0.3114	19.5312		0.52461	234.375
0.02849	54.6875		0.20772	19.5312		0.55678	27.3438
0.02926	62.5		0.19854	23.4375		1.01136	93.75
0.0292	66.4062		0.235	19.5312		0.76022	54.6875
0.02667	66.4062		0.21039	19.5312		1.86107	277.344
0.02933	50.7812		0.30029	19.5312		16.065	222.656
0.02952	54.6875		0.19776	19.5312		1.17336	31.25
0.0291	54.6875		0.16035	23.4375		0.72528	97.6562
0.0294	58.5938		0.14701	23.4375		0.9009	46.875
0.02805	66.4062		0.20814	19.5312		0.57073	54.6875
0.03084	58.5938		0.16285	23.4375		0.50531	42.9688
0.03198	58.5938		0.13946	27.3438		0.41571	27.3438
0.03034	62.5		0.22068	19.5312		35.6644	121.094
0.02816	66.4062		0.3282	19.5312		0.7851	23.4375
0.02789	66.4062		0.17561	23.4375		1.20037	125
0.02684	62.5		0.19144	19.5312		0.45583	97.6562
0.02734	66.4062		0.20456	19.5312		15466.5	277.344
0.02681	66.4062		0.19693	23.4375		187.841	285.156
0.0252	70.3125		0.18538	19.5312		2.29013	105.469
0.02355	70.3125		0.13873	27.3438		3.78231	117.188
0.0241	74.2188		0.24248	19.5312		1.26353	117.188
0.02646	70.3125		0.18693	19.5312		0.58284	42.9688
0.02375	74.2188		0.24177	19.5312		2387.01	285.156
0.02585	70.3125		0.16987	27.3438		3.74453	281.25
0.02436	70.3125		0.18544	23.4375		22.3302	289.062
0.02621	74.2188		0.199	23.4375		0.47139	42.9688
0.0263	82.0312		0.27765	19.5312		6.56203	316.406
0.02802	89.8438		0.42024	19.5312		0.96211	214.844
0.03073	93.75		0.40724	19.5312		0.69376	42.9688
0.03217	85.9375		0.31352	19.5312		6.99397	285.156
0.02925	93.75		0.23374	19.5312		2.72292	285.156
0.02968	89.8438		0.16623	23.4375		0.90345	27.3438
0.0268	89.8438		0.23713	19.5312		0.89804	97.6562
0.02857	78.125		0.29234	19.5312		129.581	125
0.0274	89.8438		0.19209	19.5312		2.82087	128.906
0.02664	85.9375		0.19757	19.5312		49.8537	105.469
0.02921	78.125		0.20352	19.5312		0.75805	78.125
0.03396	58.5938		0.25394	19.5312		1.71178	105.469
0.03844	58.5938		0.20337	19.5312		0.52911	46.875
0.03666	70.3125		0.19275	19.5312		1191.17	289.062
0.03525	74.2188		0.25542	23.4375		333.542	285.156
0.03209	74.2188		0.36199	23.4375		1.98484	273.438
0.02837	82.0312		0.20155	23.4375		0.64235	27.3438
0.02929	89.8438		0.4004	15.625		1.0358	54.6875
0.02996	89.8438		0.33542	19.5312		254.276	289.062
0.02785	85.9375		0.16635	23.4375		26.0768	285.156
0.02793	93.75		0.27786	19.5312		1870.3	285.156
0.02772	93.75		0.26851	19.5312		32.2879	285.156
0.03024	93.75		0.2139	19.5312		0.6265	54.6875
0.02628	97.6562		0.21306	19.5312		84.7801	121.094
0.02989	85.9375		0.2773	19.5312		4.79113	281.25
0.02842	85.9375		0.35181	19.5312		1.02232	101.562
0.02781	78.125		0.44439	19.5312		1.0887	101.562
0.02878	70.3125		0.32419	19.5312		0.67274	27.3438
0.02583	74.2188		0.26227	19.5312		1.1339	226.562
0.02603	78.125		0.21476	19.5312		1.90846	285.156
0.0258	85.9375		0.13978	23.4375		1.11631	285.156
0.02771	82.0312		0.26624	19.5312		1.40029	27.3438
0.02948	70.3125		0.17796	19.5312		0.62586	27.3438
0.02605	70.3125		0.22326	19.5312		1.14023	50.7812
0.02577	70.3125		0.31211	15.625		62.1282	199.219
0.02731	58.5938		0.28435	19.5312		3.42449	269.531
0.03721	50.7812		0.21235	19.5312		0.9879	46.875
0.03431	54.6875		0.24435	19.5312		1.0422	117.188
0.03626	54.6875		0.23769	23.4375		20.8835	97.6562
0.03256	58.5938		0.28992	23.4375		14.6623	101.562
0.03899	54.6875		0.26664	23.4375		2.76102	121.094
0.03768	54.6875		0.30541	19.5312		358.823	238.281
0.03375	58.5938		0.21092	19.5312		14.4219	273.438
0.03078	58.5938		0.19949	19.5312		0.64296	54.6875
0.02838	62.5		0.27895	19.5312		0.35594	39.0625
0.03086	58.5938		0.21858	19.5312		0.47175	46.875
0.03355	54.6875		0.14328	23.4375		44.5132	289.062
0.03239	62.5		0.2483	19.5312		1.41422	195.312
0.0303	62.5		0.16568	19.5312		1.2719	121.094
0.02977	50.7812		0.17278	19.5312		1.40375	183.594
0.02893	50.7812		0.27373	19.5312		445.609	121.094
0.02627	70.3125		0.19546	19.5312		2.91164	125
0.02301	85.9375		0.21837	19.5312		0.69501	89.8438
0.02344	85.9375		0.247	19.5312		1.30525	97.6562
0.02576	70.3125		0.19815	23.4375		0.47436	31.25
0.02312	89.8438		0.15649	23.4375		3.19668	121.094
0.02461	70.3125		0.24818	19.5312		1.52412	125
0.02509	70.3125		0.16913	23.4375		0.86353	125
0.02851	54.6875		0.20989	23.4375		0.71521	281.25
0.02614	70.3125		0.24829	19.5312		1.65457	285.156
0.02816	66.4062		0.30301	19.5312		1.68611	97.6562
0.02849	70.3125		0.2293	23.4375		2.69595	109.375
0.02867	70.3125		0.28569	19.5312		0.31769	42.9688
0.02804	66.4062		0.27873	19.5312		0.64208	85.9375
0.03068	66.4062		0.33184	19.5312		1.97202	101.562
0.02902	66.4062		0.17062	19.5312		1.99684	187.5
0.02921	70.3125		0.34038	19.5312		25.9306	113.281
0.02923	70.3125		0.44995	15.625		134.766	125
0.02841	62.5		0.21803	19.5312		3.72348	285.156
0.0283	66.4062		0.25142	19.5312		0.98832	285.156
0.02993	54.6875		0.20562	19.5312		0.67251	23.4375
0.02954	54.6875		0.27977	19.5312		0.79627	50.7812
0.02636	66.4062		0.26031	19.5312		0.91961	105.469
0.02501	66.4062		0.18438	23.4375		8.01577	105.469
0.0247	66.4062		0.41871	19.5312		12141.4	121.094
0.02468	70.3125		0.22453	19.5312		4868.25	125
0.03012	62.5		0.28901	19.5312		10.3132	117.188
0.03025	54.6875		0.19304	19.5312		2.22315	23.4375
0.03153	50.7812		0.17562	23.4375		0.76021	62.5
0.02604	58.5938		0.14728	23.4375		0.43453	31.25
0.02461	70.3125		0.28982	19.5312		1.84208	195.312
0.02711	66.4062		0.24307	19.5312		1.11616	101.562
0.02507	74.2188		0.14946	23.4375		0.6323	93.75
0.02513	78.125		0.20611	19.5312		0.53625	50.7812
0.02606	70.3125		0.30181	19.5312		2.34134	105.469
0.02802	70.3125		0.23592	19.5312		0.75571	85.9375
0.0303	58.5938		0.16282	23.4375		1.3524	97.6562
0.03469	54.6875		0.20754	19.5312		2.35338	285.156
0.03309	54.6875		0.28424	19.5312		0.62116	27.3438
0.02944	66.4062		0.14562	27.3438		0.49908	93.75
0.02788	74.2188		0.199	19.5312		1.87247	226.562
0.02777	74.2188		0.22032	19.5312		1.3417	109.375
0.0276	74.2188		0.23632	19.5312		0.68869	93.75
0.02594	74.2188		0.1899	19.5312		0.6962	50.7812
0.02846	70.3125		0.18832	23.4375		0.80575	58.5938
0.02922	66.4062		0.13082	27.3438		0.77898	121.094
0.02787	74.2188		0.30619	19.5312		0.54018	109.375
0.03001	70.3125		0.29271	19.5312		1.63724	113.281
0.03475	62.5		0.4169	19.5312		10.0987	117.188
0.03523	70.3125		0.25135	19.5312		0.82792	54.6875
0.03433	66.4062		0.19377	19.5312		0.38063	54.6875
0.03768	58.5938		0.23536	19.5312		0.87785	183.594
0.03621	62.5		0.17444	19.5312		7.6078	117.188
0.0332	62.5		0.15982	19.5312		3.56651	125
0.02983	62.5		0.29655	19.5312		0.63646	23.4375
0.02983	62.5		0.17555	23.4375		0.23979	50.7812
0.03357	62.5		0.2454	19.5312		19.6976	277.344
0.02999	62.5		0.19332	19.5312		2.37223	281.25
0.02959	62.5		0.24709	19.5312		0.55408	93.75
0.03149	58.5938		0.36187	19.5312		0.65573	54.6875
0.03443	58.5938		0.21564	23.4375		0.57265	31.25
0.03014	62.5		0.22309	19.5312		3.93493	296.875
0.02888	66.4062		0.2043	19.5312		0.73531	27.3438
0.02875	66.4062		0.21076	19.5312		0.55265	97.6562
0.03072	58.5938		0.19948	19.5312		0.71056	46.875
0.02915	62.5		0.17787	19.5312		1.45419	97.6562
0.02983	62.5		0.3731	19.5312		1.19823	42.9688
0.03408	50.7812		0.28227	19.5312		0.41454	46.875
0.033	62.5		0.2197	19.5312		4.59441	121.094
0.03236	70.3125		0.16532	23.4375		0.58343	46.875
0.03247	70.3125		0.21102	19.5312		0.40994	31.25
0.03807	50.7812		0.3287	19.5312		7.92672	289.062
0.04225	46.875		0.14678	19.5312		0.5408	97.6562
0.04082	50.7812		0.12964	23.4375		20.3059	281.25
0.04099	46.875		0.15311	23.4375		23.4316	191.406
0.03736	46.875		0.25947	19.5312		2.81022	285.156
0.03849	46.875		0.20674	19.5312		0.7357	54.6875
0.03623	46.875		0.36291	19.5312		3.88142	281.25
0.04026	46.875		0.28362	19.5312		0.7842	54.6875
0.04017	50.7812		0.20031	19.5312		1.31641	109.375
0.04194	46.875		0.17827	23.4375		0.90485	93.75
0.04206	46.875		0.28289	19.5312		1.18506	97.6562
0.04115	50.7812		0.21769	19.5312		12.7537	285.156
0.03708	50.7812		0.20492	19.5312		2.42944	285.156
0.03784	50.7812		0.21018	19.5312		0.47136	50.7812
0.03896	50.7812		0.1573	23.4375		19.8391	199.219
0.03495	50.7812		0.17385	23.4375		194.893	125
0.03377	50.7812		0.26277	19.5312		0.71298	113.281
0.03036	50.7812		0.18582	19.5312		9.26997	101.562
0.02665	54.6875		0.17568	19.5312		30.2661	113.281
0.02665	54.6875		0.19516	19.5312		65.208	285.156
0.02586	54.6875		0.16706	19.5312		1.08112	121.094
0.02319	58.5938		0.19454	19.5312		8.82363	113.281
0.02411	54.6875		0.17541	19.5312		1.80815	117.188
0.0234	54.6875		0.17314	23.4375		0.54463	54.6875
0.02488	50.7812		0.16428	19.5312		7.66368	281.25
0.02246	54.6875		0.18643	19.5312		2.33967	285.156
0.0224	78.125		0.15088	23.4375		8.96163	125
0.02393	74.2188		0.15405	23.4375		1.34891	58.5938
0.02283	89.8438		0.36933	15.625		1.01156	117.188
0.02292	89.8438		0.39745	19.5312		0.48163	27.3438
0.02566	93.75		0.2608	19.5312		0.52355	93.75
0.02539	89.8438		0.16448	23.4375		211.983	105.469
0.02452	97.6562		0.20704	19.5312		11.7239	109.375
0.0287	89.8438		0.17215	19.5312		1.52971	101.562
0.03172	89.8438		0.1699	23.4375		0.67662	58.5938
0.03048	89.8438		0.17052	23.4375		0.61169	54.6875
0.02823	93.75		0.16183	23.4375		196.729	308.594
0.0266	109.375		0.15395	19.5312		134.126	304.688
0.03339	70.3125		0.16469	23.4375		1.32366	285.156
0.03215	70.3125		0.16349	23.4375		0.72988	78.125
0.03246	62.5		0.25521	19.5312		0.43244	89.8438
0.0308	58.5938		0.2243	19.5312		1.14551	66.4062
0.0294	62.5		0.36906	19.5312		1404.22	285.156
0.02682	70.3125		0.24075	19.5312		318.202	285.156
0.02873	70.3125		0.43637	19.5312		0.92518	101.562
0.0299	66.4062		0.33543	19.5312		0.49733	46.875
0.02898	70.3125		0.21155	23.4375		0.8877	54.6875
0.02762	78.125		0.27776	19.5312		0.60643	101.562
0.02847	70.3125		0.24428	19.5312		0.49915	35.1562
0.03277	66.4062		0.15531	27.3438		1.09654	113.281
0.03078	62.5		0.28666	19.5312		2.8346	109.375
0.02839	66.4062		0.28083	19.5312		3.58976	105.469
0.02764	74.2188		0.32584	19.5312		0.43805	35.1562
0.02974	66.4062		0.4109	19.5312		0.89177	117.188
0.02994	66.4062		0.15046	27.3438		0.7615	27.3438
0.02837	74.2188		0.196	19.5312		0.36428	50.7812
0.02567	82.0312		0.17513	23.4375		1.19991	117.188
0.02496	85.9375		0.14945	23.4375		22.0614	285.156
0.03119	58.5938		0.22896	19.5312		0.74336	46.875
0.02781	62.5		0.28133	19.5312		900.639	292.969
0.02547	66.4062		0.21572	19.5312		117.568	285.156
0.02409	82.0312		0.25323	19.5312		1.45621	97.6562
0.02499	74.2188		0.29928	19.5312		0.36716	50.7812
0.02261	85.9375		0.17074	23.4375		1.58967	187.5
0.02505	74.2188		0.21987	19.5312		0.83575	46.875
0.02426	70.3125		0.19161	19.5312		0.8435	101.562
0.02566	66.4062		0.21971	19.5312		1.03192	97.6562
0.0269	62.5		0.14365	31.25		83.8428	226.562
0.02877	54.6875		0.23654	19.5312		1.94416	117.188
0.02996	46.875		0.3064	19.5312		2.50601	113.281
0.02839	58.5938		0.19608	19.5312		1.4655	273.438
0.02854	66.4062		0.17854	19.5312		0.76744	97.6562
0.02728	66.4062		0.17508	23.4375		0.46707	39.0625
0.02854	62.5		0.36806	19.5312		7.45464	101.562
0.02938	62.5		0.17501	19.5312		0.73713	50.7812
0.0327	66.4062		0.12777	27.3438		4.39727	214.844
0.03109	58.5938		0.23626	19.5312		3.34317	125
0.02846	58.5938		0.31654	19.5312		1.74583	121.094
0.02655	66.4062		0.23417	19.5312		0.81768	31.25
0.024	70.3125		0.20657	23.4375		0.62097	54.6875
0.02535	54.6875		0.20702	23.4375		0.56885	58.5938
0.02459	66.4062		0.32165	19.5312		0.69587	101.562
0.02781	62.5		0.25834	19.5312		1.66572	296.875
0.0271	62.5		0.24335	19.5312		2.08681	199.219
0.03188	62.5		0.245	19.5312		11.2011	125
0.03028	66.4062		0.28173	19.5312		0.59796	97.6562
0.03002	62.5		0.32658	19.5312		0.93186	109.375
0.03179	42.9688		0.30195	19.5312		4.00499	109.375
0.03151	42.9688		0.21552	23.4375		0.45112	31.25
0.03255	42.9688		0.27734	19.5312		38.6164	125
0.02648	58.5938		0.17919	23.4375		0.52388	54.6875
0.02277	58.5938		0.22248	19.5312		0.43732	54.6875
0.025	54.6875		0.29209	19.5312		4.12802	101.562
0.02832	46.875		0.29296	19.5312		1.00399	89.8438
0.03136	42.9688		0.2151	19.5312		0.58867	50.7812
0.02574	58.5938		0.22339	23.4375		0.26219	54.6875
0.03189	50.7812		0.19277	23.4375		1.13121	113.281
0.03309	50.7812		0.21793	19.5312		25.2584	289.062
0.03033	54.6875		0.24535	19.5312		277.598	289.062
0.03283	54.6875		0.14059	23.4375		0.76083	62.5
0.03622	50.7812		0.22438	19.5312		3.03141	125
0.03456	58.5938		0.17315	19.5312		0.43959	46.875
0.03171	66.4062		0.29211	19.5312		0.97615	23.4375
0.02901	70.3125		0.22227	19.5312		1.42684	222.656
0.0284	74.2188		0.18847	23.4375		1.6858	121.094
0.02494	89.8438		0.1688	19.5312		2.78317	136.719
0.025	97.6562		0.1607	19.5312		8.27269	101.562
0.02626	89.8438		0.20396	19.5312		2.49607	273.438
0.03062	70.3125		0.21235	19.5312		2.15708	292.969
0.02997	62.5		0.13407	23.4375		6483.78	121.094
0.02618	62.5		0.21275	19.5312		326.557	222.656
0.02579	66.4062		0.17172	23.4375		5.25924	97.6562
0.03155	54.6875		0.21468	19.5312		1.54418	93.75
0.03597	50.7812		0.26549	19.5312		2.06759	281.25
0.04163	35.1562		0.18686	19.5312		0.48074	74.2188
0.03943	39.0625		0.20569	19.5312		0.71243	27.3438
0.03621	42.9688		0.27679	19.5312		0.78611	78.125
0.03604	39.0625		0.20748	19.5312		0.73903	113.281
0.03294	39.0625		0.16345	19.5312		2.7232	109.375
0.02719	58.5938		0.2109	19.5312		15.0051	125
0.02301	70.3125		0.14897	23.4375		0.64453	27.3438
0.02357	70.3125		0.25369	19.5312		0.55954	50.7812
0.02171	78.125		0.15989	23.4375		0.37775	54.6875
0.02174	85.9375		0.36392	19.5312		399.125	109.375
0.02359	78.125		0.14452	23.4375		1.95602	54.6875
0.02112	89.8438		0.16563	23.4375		1.24939	58.5938
0.02366	89.8438		0.2024	19.5312		0.46541	50.7812
0.02258	93.75		0.17271	19.5312		0.53225	93.75
0.02117	105.469		0.44558	23.4375		1.38432	121.094
0.01954	105.469		0.18566	23.4375		501.115	195.312
0.0186	125		0.23378	23.4375		35.7223	281.25
0.02203	105.469		0.15517	23.4375		201.134	128.906
0.0245	97.6562		0.24288	19.5312		0.61877	97.6562
0.02698	85.9375		0.34449	19.5312		1.34192	46.875
0.02502	85.9375		0.20122	19.5312		1.79565	125
0.02405	85.9375		0.22816	19.5312		0.53943	27.3438
0.02526	74.2188		0.18025	19.5312		0.8639	50.7812
0.02676	70.3125		0.14624	19.5312		0.56985	27.3438
0.0253	70.3125		0.18852	19.5312		0.83023	93.75
0.02429	74.2188		0.25704	19.5312		1.0663	117.188
0.0237	74.2188		0.22659	23.4375		0.71349	105.469
0.02462	70.3125		0.37172	23.4375		0.80682	54.6875
0.02321	78.125		0.24816	19.5312		0.44677	27.3438
0.02501	62.5		0.17702	23.4375		0.69402	35.1562
0.02565	66.4062		0.2075	23.4375		0.57523	101.562
0.03187	50.7812		0.17395	23.4375		1.27042	222.656
0.03308	54.6875		0.22242	19.5312		0.6127	117.188
0.03013	58.5938		0.22422	19.5312		0.75267	97.6562
0.02714	62.5		0.32189	19.5312		1.11144	31.25
0.02766	74.2188		0.23203	19.5312		2.8304	117.188
0.03091	62.5		0.24028	19.5312		153.798	234.375
0.0309	54.6875		0.25619	23.4375		2.48183	203.125
0.02841	62.5		0.20929	23.4375		1.27601	27.3438
0.02702	62.5		0.14619	27.3438		1.20986	105.469
0.03383	42.9688		0.34997	19.5312		1.21939	117.188
0.03415	46.875		0.19079	23.4375		1.17473	117.188
0.03765	42.9688		0.16984	23.4375		1.38704	117.188
0.0341	46.875		0.28624	19.5312		0.58087	31.25
0.03642	42.9688		0.28892	19.5312		0.91865	109.375
0.03851	42.9688		0.24885	19.5312		0.81348	105.469
0.04113	46.875		0.21412	23.4375		2.0448	101.562
0.0434	46.875		0.14613	23.4375		12.8923	234.375
0.0416	46.875		0.22866	19.5312		0.51915	46.875
0.0392	42.9688		0.27146	19.5312		0.78091	101.562
0.03497	42.9688		0.35492	19.5312		2.53198	125
0.02883	46.875		0.29863	19.5312		2.9594	109.375
0.02939	50.7812		0.23435	19.5312		0.98621	58.5938
0.03137	46.875		0.29835	19.5312		0.75574	97.6562
0.02974	50.7812		0.20546	19.5312		18.1552	113.281
0.03132	50.7812		0.3294	19.5312		5.676	101.562
0.03077	50.7812		0.34028	19.5312		1.1485	97.6562
0.02795	54.6875		0.24974	19.5312		14.4568	207.031
0.02737	58.5938		0.14104	23.4375		49.9268	285.156
0.0291	54.6875		0.13401	23.4375		0.56929	46.875
0.02974	46.875		0.20331	19.5312		0.58532	31.25
0.02509	54.6875		0.25442	19.5312		25.1279	125
0.02594	50.7812		0.19209	19.5312		54.4111	117.188
0.02712	66.4062		0.16941	23.4375		1.28382	93.75
0.02394	70.3125		0.20915	19.5312		1.82805	121.094
0.02181	70.3125		0.18338	19.5312		239.009	121.094
0.02386	66.4062		0.17696	23.4375		0.91877	105.469
0.02153	70.3125		0.22306	19.5312		2.33939	101.562
0.02273	70.3125		0.33283	19.5312		7.19132	242.188
0.02394	74.2188		0.40485	19.5312		1.48478	277.344
0.02863	70.3125		0.33801	19.5312		1.40803	265.625
0.03067	62.5		0.21563	19.5312		0.50769	97.6562
0.02976	70.3125		0.25416	19.5312		7.39794	285.156
0.0257	85.9375		0.29247	19.5312		4.069	226.562
0.02819	70.3125		0.1614	23.4375		27.1403	226.562
0.02689	70.3125		0.126	27.3438		1.46573	109.375
0.02602	78.125		0.22311	19.5312		1.5342	125
0.02618	82.0312		0.39993	19.5312		0.59585	109.375
0.0287	74.2188		0.26694	19.5312		0.6003	27.3438
0.02635	74.2188		0.16197	27.3438		0.36841	46.875
0.03028	70.3125		0.15643	23.4375		0.48389	31.25
0.03068	70.3125		0.24326	19.5312		0.74397	101.562
0.0307	70.3125		0.22517	19.5312		0.76577	97.6562
0.02583	78.125		0.23789	19.5312		1.1247	226.562
0.02607	78.125		0.22798	19.5312		26.1488	234.375
0.0297	70.3125		0.32547	23.4375		0.40359	42.9688
0.03021	70.3125		0.28736	23.4375		1.13437	109.375
0.0316	66.4062		0.25809	19.5312		0.42528	46.875
0.02853	66.4062		0.21721	19.5312		1.24007	109.375
0.0284	70.3125		0.29068	19.5312		0.60875	101.562
0.02818	66.4062		0.20072	23.4375		0.64729	54.6875
0.02776	70.3125		0.12157	27.3438		2.30464	101.562
0.02837	70.3125		0.21337	19.5312		0.70404	93.75
0.02712	70.3125		0.25044	19.5312		0.77396	31.25
0.02837	70.3125		0.23188	19.5312		1.01271	105.469
0.0284	70.3125		0.24623	19.5312		3.63631	191.406
0.03175	58.5938		0.17053	23.4375		0.52776	109.375
0.03354	54.6875		0.26882	19.5312		1.90351	101.562
0.02907	66.4062		0.14248	23.4375		2.94746	121.094
0.02731	70.3125		0.27046	19.5312		0.58698	50.7812
0.03217	50.7812		0.25821	19.5312		11.7443	269.531
0.03002	62.5		0.21411	19.5312		1.31019	261.719
0.03313	54.6875		0.17659	19.5312		0.56392	121.094
0.03535	54.6875		0.26007	19.5312		3.6687	101.562
0.03333	58.5938		0.14142	27.3438		8.31354	105.469
0.03057	66.4062		0.21425	19.5312		2.78519	269.531
0.03265	62.5		0.35512	19.5312		0.90959	97.6562
0.02895	62.5		0.32071	19.5312		0.40261	54.6875
0.03282	62.5		0.41983	19.5312		1.77942	109.375
0.03314	50.7812		0.33409	19.5312		0.83205	58.5938
0.03409	46.875		0.24487	19.5312		1.07719	101.562
0.03335	46.875		0.17858	19.5312		0.91643	101.562
0.03826	46.875		0.17405	23.4375		0.4585	58.5938
0.03744	50.7812		0.29983	19.5312		0.45371	50.7812
0.03299	58.5938		0.15279	23.4375		0.94385	97.6562
0.03537	50.7812		0.17059	23.4375		7.69382	109.375
0.03478	50.7812		0.33971	19.5312		0.80769	97.6562
0.03541	46.875		0.28516	19.5312		75.5246	109.375
0.03561	42.9688		0.22765	19.5312		4.88965	109.375
0.02951	50.7812		0.18441	23.4375		0.61894	54.6875
0.02618	54.6875		0.17071	27.3438		1.52524	113.281
0.02919	46.875		0.43547	23.4375		2.01833	101.562
0.02716	50.7812		0.2391	23.4375		1.67501	101.562
0.03047	42.9688		0.20629	23.4375		1.86277	308.594
0.03077	42.9688		0.30307	19.5312		0.62083	27.3438
0.02999	42.9688		0.21153	19.5312		0.93703	105.469
0.02764	50.7812		0.37322	19.5312		0.43308	97.6562
0.03089	42.9688		0.40817	19.5312		0.9946	93.75
0.03045	39.0625		0.16049	23.4375		0.75005	93.75
0.03258	39.0625		0.20943	19.5312		0.90478	113.281
0.03589	46.875		0.21507	19.5312		0.98858	97.6562
0.03551	42.9688		0.27038	19.5312		24.9733	97.6562
0.03429	54.6875		0.21115	23.4375		2.62734	105.469
0.02938	66.4062		0.38683	19.5312		0.68036	27.3438
0.02654	74.2188		0.23788	23.4375		0.56156	101.562
0.02477	78.125		0.20803	19.5312		1.20781	214.844
0.02615	89.8438		0.20975	19.5312		1409.28	289.062
0.03179	66.4062		0.37388	19.5312		490.338	281.25
0.03034	66.4062		0.53683	19.5312		1.13243	109.375
0.03062	78.125		0.3891	19.5312		0.63574	78.125
0.03221	70.3125		0.28685	19.5312		1.29236	101.562
0.02936	70.3125		0.22273	19.5312		6.76252	105.469
0.02865	62.5		0.2415	19.5312		1.37254	117.188
0.02521	89.8438		0.16092	23.4375		0.45711	54.6875
0.02825	82.0312		0.17554	19.5312		13.7138	226.562
0.03184	89.8438		0.17773	23.4375		0.62397	93.75
0.03515	82.0312		0.22406	19.5312		0.41329	42.9688
0.0349	89.8438		0.21134	19.5312		0.88078	42.9688
0.03429	85.9375		0.1595	23.4375		1.01404	101.562
0.03465	78.125		0.2082	19.5312		0.49416	31.25
0.03613	74.2188		0.23543	19.5312		1.09262	117.188
0.03738	70.3125		0.21495	19.5312		0.42082	46.875
0.03718	74.2188		0.20845	23.4375		0.40805	46.875
0.04047	58.5938		0.14229	27.3438		0.50146	42.9688
0.04668	46.875		0.21647	19.5312		0.40874	31.25
0.04559	46.875		0.20099	19.5312		1.14214	97.6562
0.03961	58.5938		0.15468	23.4375		0.44382	101.562
0.03305	66.4062		0.14118	23.4375		0.31839	54.6875
0.03348	66.4062		0.14756	23.4375		1.33586	105.469
0.0338	66.4062		0.18805	23.4375		0.51241	50.7812
0.03657	62.5		0.23866	19.5312		0.83922	35.1562
0.03702	70.3125		0.4845	19.5312		0.7175	93.75
0.02938	89.8438		0.25714	23.4375		63.794	183.594
0.03285	66.4062		0.19506	23.4375		0.61063	54.6875
0.03306	66.4062		0.14392	27.3438		2.06753	97.6562
0.03128	70.3125		0.25991	19.5312		0.50656	50.7812
0.0267	78.125		0.28681	19.5312		1.96487	132.812
0.02791	66.4062		0.14104	19.5312		1.43506	296.875
0.03192	50.7812		0.19187	19.5312		22.244	121.094
0.03148	50.7812		0.15212	23.4375		4.26856	140.625
0.02819	66.4062		0.32677	19.5312		32.0508	191.406
0.02594	70.3125		0.21816	19.5312		0.75954	97.6562
0.03278	58.5938		0.23805	19.5312		4.23479	191.406
0.03091	58.5938		0.34453	19.5312		1.05972	50.7812
0.0321	62.5		0.32062	19.5312		0.54631	97.6562
0.03013	62.5		0.35397	19.5312		0.46778	31.25
0.0293	70.3125		0.20618	23.4375		207.555	121.094
0.03127	66.4062		0.21064	23.4375		5.22376	121.094
0.02821	70.3125		0.3196	23.4375		0.79661	97.6562
0.02737	70.3125		0.38195	19.5312		0.77221	101.562
0.02465	85.9375		0.33155	19.5312		0.55504	54.6875
0.02547	89.8438		0.28561	19.5312		0.96218	62.5
0.02733	85.9375		0.24942	19.5312		3.08486	125
0.02589	85.9375		0.26644	19.5312		1.25237	97.6562
0.03	62.5		0.27951	19.5312		0.62067	27.3438
0.0273	66.4062		0.23487	19.5312		1.22008	222.656
0.02538	82.0312		0.27739	19.5312		0.41137	50.7812
0.02748	82.0312		0.16308	23.4375		1.54548	113.281
0.02811	82.0312		0.19923	19.5312		0.35664	50.7812
0.02538	89.8438		0.18352	19.5312		0.67407	218.75
0.02852	70.3125		0.1957	19.5312		0.98344	97.6562
0.029	70.3125		0.19863	19.5312		9.26656	105.469
0.02681	93.75		0.19543	23.4375		1.25305	105.469
0.02493	89.8438		0.12162	27.3438		0.37049	50.7812
0.02493	89.8438		0.22581	19.5312		0.55803	27.3438
0.02529	93.75		0.18325	19.5312		2.265	300.781
0.02497	93.75		0.13001	27.3438		4.53112	109.375
0.02605	93.75		0.14024	23.4375		0.93769	97.6562
0.03012	78.125		0.14048	23.4375		0.59745	82.0312
0.03579	62.5		0.18037	23.4375		1.61304	97.6562
0.03637	58.5938		0.10782	27.3438		0.97911	97.6562
0.03288	66.4062		0.17723	23.4375		0.42907	31.25
0.03585	58.5938		0.247	23.4375		0.85535	31.25
0.03795	58.5938		0.31964	19.5312		17.9869	109.375
0.03583	58.5938		0.1437	23.4375		0.83013	101.562
0.03486	66.4062		0.21965	19.5312		0.60655	27.3438
0.03691	58.5938		0.16049	19.5312		0.4189	54.6875
0.03433	74.2188		0.21614	19.5312		0.52407	97.6562
0.0345	54.6875		0.24991	19.5312		1.86401	101.562
0.03203	54.6875		0.24653	19.5312		0.58573	101.562
0.03562	50.7812		0.26871	19.5312		0.46242	50.7812
0.0327	66.4062		0.22726	19.5312		0.38823	31.25
0.02858	74.2188		0.17311	23.4375		1.24041	121.094
0.02693	85.9375		0.1922	19.5312		0.48923	39.0625
0.02589	85.9375		0.21107	19.5312		0.91464	105.469
0.0329	70.3125		0.24589	19.5312		2.91207	101.562
0.03599	66.4062		0.17061	27.3438		1.07069	101.562
0.03642	58.5938		0.14219	23.4375		0.77242	50.7812
0.03072	66.4062		0.16458	23.4375		0.89698	97.6562
0.02925	74.2188		0.18537	23.4375		2.57745	101.562
0.02983	70.3125		0.19178	23.4375		0.58555	93.75
0.02763	82.0312		0.28849	19.5312		31.7056	105.469
0.02664	85.9375		0.26089	19.5312		9.1492	121.094
0.02674	85.9375		0.26299	19.5312		0.57848	39.0625
0.02634	97.6562		0.17793	19.5312		177.149	117.188
0.02488	105.469		0.19721	19.5312		65.2675	140.625
0.02644	89.8438		0.2245	19.5312		0.61993	31.25
0.02505	89.8438		0.26964	19.5312		0.75693	93.75
0.02612	89.8438		0.14793	23.4375		4.8526	121.094
0.02718	85.9375		0.15349	23.4375		0.78203	46.875
0.03127	70.3125		0.28378	19.5312		2.63668	105.469
0.03422	66.4062		0.31455	19.5312		0.23994	54.6875
0.03479	62.5		0.18345	23.4375		2.39808	101.562
0.03419	62.5		0.20123	23.4375		0.88968	109.375
0.03203	66.4062		0.15882	23.4375		1.03788	101.562
0.0346	62.5		0.18042	19.5312		1.34418	101.562
0.03387	62.5		0.18298	23.4375		213.173	105.469
0.03236	66.4062		0.29454	19.5312		14.8133	121.094
0.03324	74.2188		0.23488	19.5312		0.44301	39.0625
0.03357	66.4062		0.28331	19.5312		5.58425	183.594
0.03098	74.2188		0.18062	19.5312		1.59444	113.281
0.03241	74.2188		0.17047	23.4375		1.36313	121.094
0.0292	78.125		0.32389	19.5312		0.54305	54.6875
0.02764	82.0312		0.36659	15.625		6.84177	101.562
0.02576	85.9375		0.27154	19.5312		2.79549	117.188
0.02661	70.3125		0.2869	19.5312		0.35882	50.7812
0.02907	66.4062		0.2875	19.5312		0.37455	31.25
0.03056	62.5		0.24831	19.5312		0.40196	27.3438
0.03367	58.5938		0.18419	19.5312		0.3405	54.6875
0.03672	58.5938		0.16923	23.4375		6.1188	105.469
0.03764	50.7812		0.19415	19.5312		0.40166	31.25
0.03109	62.5		0.28489	19.5312		3.91804	195.312
0.0292	66.4062		0.23336	19.5312		0.41407	31.25
0.02666	66.4062		0.19786	19.5312		0.56188	58.5938
0.02443	74.2188		0.19275	19.5312		0.337	54.6875
0.02608	66.4062		0.30376	19.5312		0.60946	42.9688
0.02987	58.5938		0.31369	19.5312		0.46233	58.5938
0.03957	46.875		0.17894	19.5312		1.90374	101.562
0.03971	46.875		0.19666	19.5312		1.07087	101.562
0.04055	42.9688		0.22295	23.4375		1.05239	23.4375
0.03549	50.7812		0.23692	19.5312		1.3373	101.562
0.03451	50.7812		0.33381	19.5312		4.70165	101.562
0.03109	62.5		0.40372	23.4375		0.55926	97.6562
0.02909	54.6875		0.26341	19.5312		0.46198	42.9688
0.03255	50.7812		0.30561	19.5312		0.61488	31.25
0.03304	50.7812		0.16743	23.4375		1.05529	101.562
0.03086	66.4062		0.18859	19.5312		6.64354	183.594
0.03325	58.5938		0.18065	19.5312		1.26568	214.844
0.03441	50.7812		0.29076	19.5312		21.7679	191.406
0.03445	58.5938		0.16302	23.4375		539.963	117.188
0.03481	66.4062		0.1707	19.5312		1.06843	89.8438
0.03244	70.3125		0.19382	19.5312		5.08358	199.219
0.0319	70.3125		0.26719	23.4375		2.22369	277.344
0.03187	54.6875		0.28431	23.4375		0.57498	93.75
0.0278	70.3125		0.15922	23.4375		0.51057	109.375
0.02648	70.3125		0.13192	23.4375		1.25513	105.469
0.02604	82.0312		0.19695	19.5312		0.34244	46.875
0.02592	89.8438		0.25162	19.5312		1.25739	277.344
0.02572	93.75		0.30067	19.5312		136.502	109.375
0.02644	74.2188		0.36833	19.5312		4.68891	105.469
0.02671	74.2188		0.18014	19.5312		0.60888	35.1562
0.02775	66.4062		0.27428	19.5312		0.65771	97.6562
0.03115	58.5938		0.18925	19.5312		0.67559	101.562
0.02942	62.5		0.24801	19.5312		0.86199	97.6562
0.0278	66.4062		0.38681	19.5312		1.78291	101.562
0.02592	74.2188		0.27301	19.5312		0.64579	101.562
0.03159	62.5		0.19682	19.5312		0.5265	93.75
0.02731	70.3125		0.20504	19.5312		1.22087	105.469
0.02964	70.3125		0.14379	23.4375		1.83696	105.469
0.03126	66.4062		0.21196	19.5312		0.28891	54.6875
0.03236	70.3125		0.19977	19.5312		0.57675	50.7812
0.03026	66.4062		0.18518	23.4375		0.59807	23.4375
0.0304	58.5938		0.28383	19.5312		4.11277	105.469
0.03176	62.5		0.25853	19.5312		0.50316	89.8438
0.03263	70.3125		0.19197	23.4375		0.94875	101.562
0.03088	70.3125		0.27234	19.5312		5.75431	101.562
0.02987	70.3125		0.24948	19.5312		0.50143	31.25
0.02847	74.2188		0.17771	19.5312		13.2253	300.781
0.02726	74.2188		0.19383	23.4375		137.613	210.938
0.02612	85.9375		0.24922	23.4375		1.6178	117.188
0.02753	78.125		0.28564	19.5312		0.25922	50.7812
0.02744	74.2188		0.38018	19.5312		0.47267	101.562
0.02641	70.3125		0.18075	27.3438		0.82902	35.1562
0.02711	74.2188		0.24214	19.5312		5.91933	109.375
0.02585	74.2188		0.26784	19.5312		16.5246	113.281
0.02598	78.125		0.18327	19.5312		3.56793	121.094
0.02873	70.3125		0.20414	23.4375		1.3397	105.469
0.03403	66.4062		0.20137	19.5312		0.98118	101.562
0.03312	54.6875		0.27591	19.5312		0.9163	93.75
0.03152	70.3125		0.20228	19.5312		0.49244	35.1562
0.02892	85.9375		0.14117	23.4375		10.3164	101.562
0.02985	78.125		0.18077	19.5312		3.57532	113.281
0.02763	74.2188		0.31029	19.5312		0.43518	39.0625
0.03056	74.2188		0.41019	19.5312		0.52207	54.6875
0.03308	74.2188		0.18544	23.4375		0.48496	42.9688
0.02803	85.9375		0.1759	23.4375		1.21523	105.469
0.02814	85.9375		0.28303	19.5312		0.52825	50.7812
0.02986	74.2188		0.23992	19.5312		0.48407	54.6875
0.03143	74.2188		0.43749	19.5312		0.41859	35.1562
0.03206	74.2188		0.27866	19.5312		505.192	121.094
0.03662	70.3125		0.28247	19.5312		3.1745	105.469
0.03545	70.3125		0.27272	19.5312		0.69365	101.562
0.03018	74.2188		0.20353	23.4375		2.59484	195.312
0.03671	70.3125		0.21773	19.5312		0.76925	105.469
0.03324	78.125		0.22287	19.5312		6.86473	304.688
0.03904	70.3125		0.23392	19.5312		71.4159	296.875
0.03689	70.3125		0.21261	19.5312		1.25163	136.719
0.03574	70.3125		0.18804	23.4375		2.72234	109.375
0.03952	54.6875		0.25533	19.5312		0.41994	58.5938
0.03825	66.4062		0.41468	19.5312		0.53279	31.25
0.03383	70.3125		0.15217	27.3438		1.22519	93.75
0.03134	70.3125		0.22503	23.4375		0.69594	105.469
0.02912	74.2188		0.38602	23.4375		0.7395	125
0.02923	70.3125		0.30177	23.4375		19.4073	320.312
0.02706	70.3125		0.16033	27.3438		3.01327	312.5
0.02764	74.2188		0.22645	19.5312		0.38408	31.25
0.0299	70.3125		0.25677	19.5312		0.46321	27.3438
0.02754	74.2188		0.22224	19.5312		0.98824	101.562
0.0286	58.5938		0.32738	19.5312		0.83992	50.7812
0.02499	82.0312		0.19922	19.5312		5.0748	261.719
0.02487	78.125		0.36631	19.5312		1.0642	97.6562
0.02852	54.6875		0.22733	19.5312		17.3524	101.562
0.03084	42.9688		0.20745	19.5312		1.47901	113.281
0.02891	50.7812		0.15058	23.4375		2.95159	304.688
0.02738	70.3125		0.23051	19.5312		1.28178	27.3438
0.02848	74.2188		0.23066	19.5312		2.07455	281.25
0.0247	89.8438		0.16316	23.4375		1.71156	101.562
0.02932	78.125		0.1448	23.4375		1.41407	89.8438
0.02932	74.2188		0.15047	23.4375		0.94521	97.6562
0.02876	54.6875		0.27903	19.5312		5.35295	105.469
0.02748	70.3125		0.21097	19.5312		1.85831	113.281
0.0301	89.8438		0.21632	19.5312		1.62695	101.562
0.02903	89.8438		0.36913	15.625		0.36948	66.4062
0.03186	46.875		0.22945	19.5312		1.95001	191.406
0.02527	89.8438		0.20399	19.5312		0.43864	50.7812
0.02656	85.9375		0.19947	19.5312		0.76009	93.75
0.02482	105.469		0.20106	23.4375		77.2407	105.469
0.0242	101.562		0.25918	19.5312		15.794	113.281
0.02427	97.6562		0.17423	23.4375		0.57975	54.6875
0.02474	89.8438		0.25028	19.5312		0.45868	31.25
0.03222	58.5938		0.30754	19.5312		0.38055	27.3438
0.02693	97.6562		0.31029	19.5312		0.84781	121.094
0.02827	85.9375		0.3687	19.5312		0.43788	46.875
0.0304	54.6875		0.40433	19.5312		0.65217	58.5938
0.02893	89.8438		0.17916	23.4375		2.00351	121.094
0.03289	58.5938		0.2112	19.5312		1.43224	113.281
0.03644	58.5938		0.22254	19.5312		121.534	125
0.03254	62.5		0.26921	27.3438		19.0522	125
0.02943	58.5938		0.19096	23.4375		0.50805	35.1562
0.03144	54.6875		0.12666	23.4375		1.57948	97.6562
0.03216	54.6875		0.15131	23.4375		8.51029	117.188
0.03049	54.6875		0.18864	19.5312		3621.61	191.406
0.0284	58.5938		0.18482	19.5312		1246.47	187.5
0.03492	54.6875		0.17683	23.4375		2.6446	105.469
0.03326	54.6875		0.20964	19.5312		4.33662	105.469
0.03027	58.5938		0.1411	23.4375		1.60541	195.312
0.02869	50.7812		0.19261	19.5312		0.67476	97.6562
0.03148	46.875		0.18536	19.5312		0.94204	35.1562
0.03512	42.9688		0.31054	19.5312		3.11281	273.438
0.0364	42.9688		0.1594	23.4375		1.33278	105.469
0.04107	35.1562		0.24445	19.5312		0.40819	35.1562
0.03632	42.9688		0.16776	23.4375		4.13223	289.062
0.03198	46.875		0.15484	23.4375		0.83287	78.125
0.03352	54.6875		0.12677	23.4375		17928.5	269.531
0.035	46.875		0.13859	23.4375		73.9893	35.1562
0.03645	46.875		0.17273	23.4375		33.9042	101.562
0.03852	39.0625		0.26989	19.5312		21.7321	195.312
0.03917	39.0625		0.16164	23.4375		1.12679	101.562
0.03656	46.875		0.2328	19.5312		19.0397	273.438
0.03596	54.6875		0.27202	19.5312		0.99352	136.719
0.03442	54.6875		0.26721	19.5312		0.56491	42.9688
0.0376	54.6875		0.1835	23.4375		0.86507	23.4375
0.03609	58.5938		0.30532	19.5312		2.27557	132.812
0.03902	54.6875		0.28035	15.625		292.932	105.469
0.04092	39.0625		0.25641	19.5312		332.571	109.375
0.04093	54.6875		0.21859	19.5312		27.8504	140.625
0.04263	54.6875		0.25481	19.5312		2.78893	222.656
0.04312	54.6875		0.5357	19.5312		0.80146	58.5938
0.04237	58.5938		0.25089	19.5312		2.38726	289.062
0.04045	62.5		0.20317	19.5312		0.98656	97.6562
0.03141	70.3125		0.16988	23.4375		0.41295	97.6562
0.02646	89.8438		0.32619	19.5312		0.51653	27.3438
0.02968	82.0312		0.31481	19.5312		0.4604	50.7812
0.02767	85.9375		0.33142	23.4375		0.73579	93.75
0.03066	82.0312		0.22316	23.4375		2.11249	191.406
0.02837	85.9375		0.27673	23.4375		6.43548	324.219
0.0286	89.8438		0.27338	19.5312		1.28802	285.156
0.02901	85.9375		0.19085	23.4375		0.76445	101.562
0.03247	70.3125		0.16659	23.4375		0.53048	31.25
0.03504	54.6875		0.35214	23.4375		1.59371	105.469
0.03228	54.6875		0.2173	19.5312		1.30472	101.562
0.03333	58.5938		0.14502	23.4375		0.82474	101.562
0.03462	54.6875		0.24223	23.4375		9.40898	105.469
0.03383	54.6875		0.23318	23.4375		1.46529	109.375
0.03388	50.7812		0.3772	19.5312		156.981	113.281
0.03323	50.7812		0.1591	23.4375		9.13195	292.969
0.03203	50.7812		0.14167	23.4375		3.29062	289.062
0.03458	50.7812		0.27433	19.5312		2.21506	289.062
0.03558	54.6875		0.19614	19.5312		1.26041	97.6562
0.03483	50.7812		0.16385	19.5312		3.33813	277.344
0.03427	50.7812		0.26293	19.5312		0.90004	105.469
0.03542	54.6875		0.31433	19.5312		0.88134	93.75
0.03367	58.5938		0.35321	15.625		1.34699	97.6562
0.03366	58.5938		0.23193	19.5312		0.59521	93.75
0.03419	54.6875		0.21017	19.5312		0.88185	27.3438
0.03593	58.5938		0.25558	19.5312		1.07519	281.25
0.03132	62.5		0.2513	23.4375		2.13158	281.25
0.02957	62.5		0.21241	19.5312		1.15757	31.25
0.02885	66.4062		0.18866	19.5312		0.73935	97.6562
0.02815	62.5		0.2413	19.5312		1.50541	97.6562
0.02784	66.4062		0.34816	19.5312		0.74085	39.0625
0.02785	62.5		0.16778	23.4375		3.4816	308.594
0.02779	66.4062		0.25475	19.5312		0.49319	97.6562
0.02517	78.125		0.2747	19.5312		0.58065	93.75
0.02368	70.3125		0.21147	19.5312		0.60222	50.7812
0.02371	70.3125		0.27725	19.5312		0.44634	46.875
0.02448	70.3125		0.23191	19.5312		0.93017	101.562
0.02313	78.125		0.20462	23.4375		0.50687	66.4062
0.02513	74.2188		0.33202	19.5312		3.43119	281.25
0.02772	66.4062		0.19659	23.4375		0.50482	31.25
0.02739	62.5		0.17239	23.4375		2.92849	285.156
0.02588	62.5		0.17508	23.4375		0.99707	93.75
0.03088	54.6875		0.33372	19.5312		1902.26	281.25
0.03153	58.5938		0.24858	19.5312		3.97326	195.312
0.03213	58.5938		0.14427	23.4375		3.52871	109.375
0.03426	54.6875		0.16617	23.4375		0.84516	113.281
0.02962	58.5938		0.29349	19.5312		0.9001	27.3438
0.03124	58.5938		0.18239	23.4375		2.855	285.156
0.03218	54.6875		0.17853	23.4375		0.66705	93.75
0.02887	58.5938		0.16191	23.4375		0.76594	281.25
0.03495	54.6875		0.22231	19.5312		1.07991	27.3438
0.03872	42.9688		0.24575	19.5312		1.21303	97.6562
0.03349	58.5938		0.1707	19.5312		0.96296	23.4375
0.03416	58.5938		0.23685	19.5312		2.89065	289.062
0.03464	62.5		0.36633	19.5312		1.04723	285.156
0.03359	62.5		0.25268	19.5312		0.99422	105.469
0.03759	58.5938		0.25661	19.5312		21.0033	187.5
0.03689	58.5938		0.22866	23.4375		0.32213	46.875
0.03294	66.4062		0.28187	19.5312		0.5295	27.3438
0.02813	70.3125		0.28574	19.5312		0.93562	31.25
0.02871	74.2188		0.3352	19.5312		1.73299	101.562
0.03181	66.4062		0.14449	27.3438		2.2881	187.5
0.03776	58.5938		0.28595	19.5312		37.8643	117.188
0.04614	42.9688		0.30162	19.5312		0.68128	93.75
0.03942	46.875		0.15084	23.4375		0.87878	179.688
0.03677	66.4062		0.33712	19.5312		0.80093	93.75
0.03715	66.4062		0.40412	19.5312		1.32955	105.469
0.0344	70.3125		0.28123	23.4375		52.6522	101.562
0.0351	70.3125		0.26571	19.5312		3.68277	105.469
0.03297	74.2188		0.25076	19.5312		0.74689	35.1562
0.03238	70.3125		0.16163	23.4375		0.53347	54.6875
0.03279	74.2188		0.34207	19.5312		1.06839	289.062
0.02809	82.0312		0.14007	23.4375		11.4077	128.906
0.0295	74.2188		0.17764	19.5312		12.7491	125
0.02983	74.2188		0.20556	19.5312		5.29754	121.094
0.03057	70.3125		0.24582	19.5312		0.43956	58.5938
0.02947	78.125		0.20865	23.4375		1.64364	109.375
0.02457	78.125		0.31631	19.5312		1.62037	101.562
0.0223	82.0312		0.27546	19.5312		0.91983	101.562
0.02183	82.0312		0.29781	19.5312		19.7971	105.469
0.02619	78.125		0.24356	19.5312		7.55844	109.375
0.02563	82.0312		0.20469	19.5312		0.98114	39.0625
0.02891	70.3125		0.29141	19.5312		0.65027	27.3438
0.02934	70.3125		0.31136	19.5312		0.58385	101.562
0.03115	66.4062		0.32779	19.5312		0.97258	50.7812
0.03277	66.4062		0.17707	19.5312		2.41312	105.469
0.02944	70.3125		0.34425	19.5312		0.77512	97.6562
0.03089	62.5		0.30656	19.5312		0.6535	62.5
0.03165	58.5938		0.15206	19.5312		0.84638	128.906
0.03364	46.875		0.23218	19.5312		0.54444	31.25
0.03279	54.6875		0.37678	19.5312		0.55778	27.3438
0.03068	54.6875		0.29369	19.5312		0.81872	27.3438
0.03378	46.875		0.24962	19.5312		0.82769	31.25
0.03529	54.6875		0.24033	19.5312		0.68541	31.25
0.03261	58.5938		0.22377	19.5312		1.29962	285.156
0.03165	66.4062		0.2638	19.5312		0.91493	93.75
0.02917	70.3125		0.21458	19.5312		1.5558	93.75
0.03018	62.5		0.31494	19.5312		2.70343	285.156
0.03124	66.4062		0.19178	19.5312		1.05865	27.3438
0.02727	70.3125		0.22747	19.5312		1.11813	113.281
0.02855	74.2188		0.21966	19.5312		0.66798	54.6875
0.02758	70.3125		0.14801	23.4375		5.26647	101.562
0.02857	78.125		0.21594	19.5312		2.18157	105.469
0.02633	85.9375		0.31749	19.5312		1.2733	70.3125
0.02586	89.8438		0.30547	19.5312		2.07617	54.6875
0.02623	82.0312		0.31489	19.5312		2.28134	179.688
0.02575	78.125		0.21783	19.5312		0.47784	50.7812
0.02301	82.0312		0.38369	19.5312		31.8732	296.875
0.02413	82.0312		0.32529	19.5312		1.04194	46.875
0.02526	82.0312		0.13585	23.4375		11.0169	281.25
0.02377	85.9375		0.18472	19.5312		1.24785	97.6562
0.02106	109.375		0.25725	19.5312		12.5826	328.125
0.01925	113.281		0.32221	19.5312		10.7026	308.594
0.01769	148.438		0.1296	23.4375		0.98393	101.562
0.01771	156.25		0.33329	19.5312		0.74072	54.6875
0.02094	109.375		0.32284	19.5312		0.63129	54.6875
0.02216	89.8438		0.14687	19.5312		0.77617	27.3438
0.02491	82.0312		0.16667	23.4375		1.09392	42.9688
0.02732	70.3125		0.15196	23.4375		0.46846	97.6562
0.03106	58.5938		0.17598	19.5312		0.6888	27.3438
0.02813	70.3125		0.27851	19.5312		0.58301	97.6562
0.02728	74.2188		0.19714	23.4375		1.3902	97.6562
0.02725	78.125		0.22337	19.5312		1.27109	109.375
0.02549	82.0312		0.29806	19.5312		57.1413	125
0.02625	78.125		0.30629	19.5312		17.7584	121.094
0.02465	78.125		0.30173	19.5312		0.32906	58.5938
0.02117	93.75		0.39958	19.5312		0.82132	23.4375
0.02534	74.2188		0.31821	19.5312		2.35169	101.562
0.02772	62.5		0.37225	19.5312		2.15902	289.062
0.03208	46.875		0.21127	19.5312		1.6923	105.469
0.02957	46.875		0.26382	19.5312		0.96699	97.6562
0.0294	54.6875		0.31856	19.5312		5.55771	109.375
0.03025	66.4062		0.44494	19.5312		44.2874	179.688
0.02877	82.0312		0.20787	19.5312		1.34979	54.6875
0.03279	74.2188		0.16257	23.4375		3.53001	296.875
0.03593	70.3125		0.30353	19.5312		2.23289	261.719
0.03455	70.3125		0.33904	19.5312		5.68461	265.625
0.02974	78.125		0.30264	19.5312		0.50749	27.3438
0.03083	70.3125		0.26284	19.5312		1.6769	285.156
0.02871	70.3125		0.36911	15.625		3.80198	242.188
0.02888	70.3125		0.21749	19.5312		0.86385	54.6875
0.03752	46.875		0.16485	23.4375		0.60049	93.75
0.04403	58.5938		0.20862	19.5312		0.908	62.5
0.03782	70.3125		0.22747	19.5312		1.23672	101.562
0.03569	74.2188		0.16596	19.5312		0.84769	105.469
0.03275	82.0312		0.1362	23.4375		1.3666	105.469
0.03507	70.3125		0.2656	19.5312		7.98663	113.281
0.03341	78.125		0.34537	15.625		19513.1	296.875
0.03097	82.0312		0.34158	19.5312		59.0653	199.219
0.02999	89.8438		0.37147	15.625		3.59526	66.4062
0.02771	93.75		0.36998	19.5312		4.40803	207.031
0.0272	97.6562		0.21732	19.5312		199.328	285.156
0.02622	101.562		0.25738	19.5312		10.8087	285.156
0.02834	89.8438		0.17563	19.5312		5.22504	285.156
0.02823	89.8438		0.19512	19.5312		10.2676	191.406
0.02521	85.9375		0.19524	19.5312		0.98579	23.4375
0.02431	85.9375		0.19932	19.5312		0.72185	58.5938
0.02601	74.2188		0.18045	19.5312		0.30789	54.6875
0.03046	54.6875		0.18549	19.5312		0.80632	105.469
0.02598	74.2188		0.26613	19.5312		8.81574	121.094
0.02574	66.4062		0.28847	19.5312		1.01655	101.562
0.02537	70.3125		0.25102	19.5312		35.3243	128.906
0.02658	82.0312		0.22096	19.5312		0.83346	82.0312
0.02636	85.9375		0.15985	19.5312		0.75413	46.875
0.02619	89.8438		0.31081	19.5312		29.8267	125
0.03261	66.4062		0.26039	19.5312		1.31548	101.562
0.03218	66.4062		0.34744	19.5312		1.40789	273.438
0.0316	82.0312		0.28059	19.5312		0.51585	35.1562
0.03006	85.9375		0.23048	19.5312		1.76965	101.562
0.02941	82.0312		0.25229	19.5312		0.88913	46.875
0.03136	78.125		0.22084	19.5312		1.53122	300.781
0.0311	78.125		0.27866	19.5312		0.8317	93.75
0.0334	74.2188		0.45157	15.625		1.3518	27.3438
0.03108	82.0312		0.19319	19.5312		1.03668	109.375
0.0278	85.9375		0.20812	23.4375		0.71552	78.125
0.02816	85.9375		0.26556	19.5312		0.55743	31.25
0.03088	85.9375		0.22552	19.5312		0.78424	101.562
0.02949	85.9375		0.38762	19.5312		1.89432	101.562
0.02729	74.2188		0.15241	23.4375		1.06024	89.8438
0.03158	70.3125		0.34692	19.5312		9.17514	136.719
0.03185	78.125		0.36823	19.5312		0.9365	23.4375
0.03134	70.3125		0.23102	19.5312		1.21503	218.75
0.03403	70.3125		0.18798	23.4375		1.75373	285.156
0.03968	58.5938		0.28832	19.5312		1.06618	23.4375
0.03707	54.6875		0.21742	19.5312		1.48416	195.312
0.03559	42.9688		0.37219	19.5312		0.86561	105.469
0.03488	35.1562		0.20633	23.4375		16.0936	238.281
0.02974	50.7812		0.17617	23.4375		4873.57	273.438
0.02502	89.8438		0.22691	23.4375		5.7186	218.75
0.0228	101.562		0.26785	19.5312		23.917	289.062
0.02342	85.9375		0.24581	19.5312		0.98609	105.469
0.02161	93.75		0.21921	19.5312		0.63552	105.469
0.0215	85.9375		0.28277	19.5312		1.81243	289.062
0.02207	85.9375		0.30608	19.5312		0.58038	23.4375
0.02373	74.2188		0.14261	23.4375		0.51765	50.7812
0.02351	82.0312		0.22343	23.4375		2.78841	113.281
0.03013	62.5		0.25837	19.5312		2.07828	195.312
0.02993	70.3125		0.3906	19.5312		1.73641	121.094
0.02992	66.4062		0.21211	23.4375		1632.44	273.438
0.02917	70.3125		0.25215	19.5312		5427.86	292.969
0.02605	74.2188		0.29551	19.5312		51.3482	285.156
0.02846	70.3125		0.58201	15.625		1.07905	156.25
0.02649	70.3125		0.23787	19.5312		1.90661	292.969
0.02767	70.3125		0.32124	19.5312		0.66342	46.875
0.03037	66.4062		0.37179	19.5312		0.99579	97.6562
0.03277	66.4062		0.27725	19.5312		1.08697	97.6562
0.0349	54.6875		0.23439	19.5312		0.2657	42.9688
0.02962	66.4062		0.40001	19.5312		0.79942	31.25
0.02893	70.3125		0.21316	19.5312		0.79361	23.4375
0.02869	70.3125		0.32467	19.5312		1.30029	210.938
0.02729	74.2188		0.2539	19.5312		2.35163	113.281
0.03131	50.7812		0.1841	23.4375		0.81032	50.7812
0.03347	46.875		0.25609	19.5312		8.07639	183.594
0.03325	66.4062		0.50184	23.4375		11.5615	109.375
0.03199	70.3125		0.40969	27.3438		1191.74	300.781
0.02918	74.2188		0.30424	19.5312		424.063	296.875
0.03064	74.2188		0.24253	23.4375		1.21378	292.969
0.0289	74.2188		0.33085	19.5312		0.69533	31.25
0.02636	82.0312		0.22944	19.5312		0.66629	97.6562
0.02811	70.3125		0.16155	23.4375		1.3863	109.375
0.03108	70.3125		0.28492	19.5312		0.64631	97.6562
0.02774	74.2188		0.1923	19.5312		0.63581	27.3438
0.0313	58.5938		0.16407	19.5312		1.19446	97.6562
0.03054	62.5		0.2332	19.5312		4.24321	109.375
0.033	66.4062		0.2333	19.5312		1.32388	54.6875
0.03157	70.3125		0.36724	15.625		1.34448	289.062
0.03381	58.5938		0.23443	19.5312		1.10549	121.094
0.03181	58.5938		0.20314	19.5312		0.95865	31.25
0.03394	62.5		0.24014	19.5312		4.23705	187.5
0.04026	58.5938		0.28481	19.5312		147.648	296.875
0.0385	58.5938		0.26732	19.5312		4.74128	179.688
0.04273	46.875		0.28591	19.5312		24.1347	222.656
0.03804	54.6875		0.42555	19.5312		1.9009	105.469
0.03477	58.5938		0.51506	19.5312		0.32463	50.7812
0.03834	46.875		0.40577	19.5312		0.62018	46.875
0.03447	54.6875		0.33734	19.5312		1.29963	105.469
0.03844	46.875		0.39952	19.5312		72.6301	203.125
0.03409	50.7812		0.38128	19.5312		1.821	109.375
0.03616	50.7812		0.25949	19.5312		0.70278	85.9375
0.03765	46.875		0.28351	19.5312		0.92284	128.906
0.03539	46.875		0.25956	19.5312		19.6165	226.562
0.03443	42.9688		0.27478	19.5312		1.30622	62.5
0.03889	42.9688		0.29465	19.5312		0.79103	195.312
0.03872	46.875		0.77059	19.5312		1.01159	78.125
0.03268	58.5938		0.39914	19.5312		0.53793	46.875
0.0312	58.5938		0.27313	19.5312		0.53798	54.6875
0.02825	66.4062		0.29274	19.5312		0.56157	31.25
0.02901	66.4062		0.1249	27.3438		0.88764	93.75
0.02984	62.5		0.19619	23.4375		0.72674	23.4375
0.03112	66.4062		0.31361	19.5312		0.78719	93.75
0.03802	66.4062		0.33881	19.5312		0.4782	27.3438
0.04101	58.5938		0.17328	19.5312		1.43497	191.406
0.03488	66.4062		0.22168	23.4375		42.9545	296.875
0.03393	66.4062		0.42473	19.5312		66.0798	285.156
0.03322	70.3125		0.31348	19.5312		0.65405	27.3438
0.03126	70.3125		0.23661	19.5312		4.9831	105.469
0.03529	70.3125		0.18784	19.5312		1.76976	54.6875
0.0329	70.3125		0.16244	19.5312		9930.11	296.875
0.03098	74.2188		0.35749	19.5312		14.4627	207.031
0.02582	93.75		0.20347	23.4375		0.26175	54.6875
0.02537	97.6562		0.27711	19.5312		0.55102	27.3438
0.0269	93.75		0.29026	19.5312		1.45112	101.562
0.02945	82.0312		0.19457	19.5312		1.05598	101.562
0.03195	70.3125		0.20743	23.4375		397.395	246.094
0.03091	74.2188		0.19117	23.4375		3.15312	261.719
0.03352	66.4062		0.25378	19.5312		2.12221	125
0.03264	70.3125		0.38441	19.5312		22577.2	222.656
0.02956	70.3125		0.21347	19.5312		1044.38	109.375
0.02922	82.0312		0.28812	19.5312		3.12854	105.469
0.02766	82.0312		0.23221	19.5312		2.3092	250
0.02784	78.125		0.35634	19.5312		2.18036	109.375
0.02485	85.9375		0.29487	23.4375		0.51634	58.5938
0.02826	66.4062		0.24749	23.4375		11457.3	289.062
0.0295	66.4062		0.32657	23.4375		185.224	199.219
0.02756	70.3125		0.30037	19.5312		1.9082	74.2188
0.02571	78.125		0.22293	19.5312		1.24254	105.469
0.02657	74.2188		0.18819	19.5312		0.84606	31.25
0.02498	78.125		0.28624	19.5312		0.61796	27.3438
0.03103	66.4062		0.20939	19.5312		0.67	54.6875
0.03348	66.4062		0.30943	19.5312		1.27236	195.312
0.03142	70.3125		0.17224	19.5312		0.55709	50.7812
0.03232	62.5		0.23887	19.5312		0.70248	23.4375
0.03011	62.5		0.24782	19.5312		0.55536	27.3438
0.03088	58.5938		0.22813	23.4375		3.80415	113.281
0.02922	58.5938		0.27984	23.4375		0.53391	31.25
0.03333	54.6875		0.34072	19.5312		0.49442	50.7812
0.03383	54.6875		0.3696	19.5312		2.10588	101.562
0.03349	58.5938		0.31571	19.5312		5.85172	101.562
0.03148	58.5938		0.20828	19.5312		0.89325	97.6562
0.03427	54.6875		0.31752	19.5312		25.8624	101.562
0.03457	62.5		0.29937	19.5312		1.02605	97.6562
0.03369	66.4062		0.26443	19.5312		0.469	101.562
0.03477	66.4062		0.18044	19.5312		4.42178	128.906
0.03189	66.4062		0.20325	19.5312		3.40503	128.906
0.02797	74.2188		0.22468	19.5312		0.35459	35.1562
0.02503	89.8438		0.23551	19.5312		1.07134	27.3438
0.02373	97.6562		0.24662	19.5312		0.33353	35.1562
0.02477	97.6562		0.19879	19.5312		0.58309	97.6562
0.0269	93.75		0.26671	19.5312		1.34819	242.188
0.0262	97.6562		0.357	19.5312		10.2811	121.094
0.02409	97.6562		0.14885	23.4375		1.10948	97.6562
0.02469	101.562		0.2897	19.5312		0.34729	58.5938
0.02156	101.562		0.87289	19.5312		0.79524	93.75
0.02398	82.0312		0.32425	19.5312		1.22043	285.156
0.02286	93.75		0.35715	19.5312		1.73865	125
0.02245	97.6562		0.26395	19.5312		1.61789	23.4375
0.02278	101.562		0.31046	19.5312		0.72479	105.469
0.02875	89.8438		0.25157	19.5312		3.94048	109.375
0.02695	97.6562		0.16244	19.5312		2.01512	207.031
0.02624	97.6562		0.17549	19.5312		15.5836	187.5
0.02257	105.469		0.25604	19.5312		1.26527	97.6562
0.0213	113.281		0.40076	15.625		1.97112	296.875
0.02056	105.469		0.21068	23.4375		164.181	195.312
0.02251	101.562		0.24251	19.5312		10.9742	109.375
0.02546	89.8438		0.26937	19.5312		3.92931	105.469
0.02354	93.75		0.53933	19.5312		0.86566	105.469
0.02562	89.8438		0.19756	23.4375		0.77704	23.4375
0.02441	97.6562		0.20516	19.5312		1.06593	46.875
0.02434	101.562		0.2433	19.5312		0.56878	58.5938
0.02405	105.469		0.29508	19.5312		1.75684	105.469
0.02468	93.75		0.16633	19.5312		7.79794	113.281
0.02716	89.8438		0.1805	19.5312		6.85439	128.906
0.03188	54.6875		0.14831	19.5312		0.91621	101.562
0.03189	66.4062		0.29182	15.625		0.87392	89.8438
0.03332	54.6875		0.36421	19.5312		1.66581	101.562
0.03398	54.6875		0.41334	19.5312		4.05249	101.562
0.03119	66.4062		0.39011	19.5312		0.60521	54.6875
0.03497	46.875		0.47238	19.5312		0.67144	27.3438
0.03075	54.6875		0.30896	19.5312		2.45142	128.906
0.02775	74.2188		0.41524	19.5312		0.75012	97.6562
0.02854	74.2188		0.47128	19.5312		1.52574	121.094
0.02818	93.75		0.30827	19.5312		3.3388	109.375
0.02959	74.2188		0.19624	19.5312		0.42538	93.75
0.03043	74.2188		0.18887	19.5312		0.50817	39.0625
0.02813	74.2188		0.39829	19.5312		0.83357	23.4375
0.03168	62.5		0.19996	19.5312		5.77176	128.906
0.03071	66.4062		0.23104	19.5312		9.46862	125
0.03091	70.3125		0.30558	19.5312		1.39837	128.906
0.03504	70.3125		0.46329	19.5312		2.89283	101.562
0.03509	62.5		0.66484	19.5312		0.51073	27.3438
0.03659	62.5		0.39258	19.5312		0.88806	101.562
0.0337	66.4062		0.39109	19.5312		29.5031	191.406
0.03616	62.5		0.58299	19.5312		2.22612	101.562
0.03894	58.5938		0.28573	19.5312		2.58665	97.6562
0.03809	62.5		0.40286	19.5312		0.72115	93.75
0.0412	62.5		0.22809	23.4375		0.62061	42.9688
0.04002	62.5		0.21888	23.4375		4.12257	109.375
0.0372	58.5938		0.50666	19.5312		1.75674	109.375
0.03578	66.4062		0.27647	19.5312		1.36329	54.6875
0.03441	70.3125		0.24844	19.5312		2.65334	277.344
0.03252	70.3125		0.2568	19.5312		1.98331	109.375
0.03188	70.3125		0.28122	19.5312		1.14012	113.281
0.03196	70.3125		0.31012	19.5312		18.5283	105.469
0.02765	89.8438		0.17436	23.4375		4.76285	117.188
0.03062	70.3125		0.1964	19.5312		0.60115	101.562
0.02896	70.3125		0.41286	19.5312		0.37036	54.6875
0.02988	70.3125		0.29291	23.4375		0.30641	42.9688
0.03607	62.5		0.20559	23.4375		1.42791	105.469
0.03785	62.5		0.15448	23.4375		1.16466	105.469
0.03627	62.5		0.26233	19.5312		0.41706	58.5938
0.03596	62.5		0.28243	19.5312		75.8896	289.062
0.03887	54.6875		0.26041	19.5312		0.79968	117.188
0.03364	62.5		0.16002	19.5312		0.52067	136.719
0.03064	66.4062		0.22489	19.5312		1.16737	105.469
0.02832	70.3125		0.25396	19.5312		1.75152	125
0.02811	66.4062		0.24367	23.4375		1.36468	265.625
0.02602	70.3125		0.17552	27.3438		3.25907	296.875
0.02681	70.3125		0.25634	23.4375		0.7194	27.3438
0.02987	62.5		0.28209	19.5312		0.92704	27.3438
0.02916	58.5938		0.1966	23.4375		1711.96	101.562
0.0272	54.6875		0.3533	19.5312		11.4717	31.25
0.02702	66.4062		0.38087	19.5312		1.1953	58.5938
0.02651	74.2188		0.20246	19.5312		1.75078	109.375
0.02773	78.125		0.18723	23.4375		0.83949	277.344
0.02841	70.3125		0.24649	19.5312		0.76647	93.75
0.03026	66.4062		0.48284	19.5312		0.43776	35.1562
0.02894	70.3125		0.28336	19.5312		74.0351	292.969
0.03309	62.5		0.24149	19.5312		16.335	289.062
0.03753	58.5938		0.34126	19.5312		0.65187	74.2188
0.03598	62.5		0.30846	19.5312		0.52354	46.875
0.0351	66.4062		0.29397	19.5312		0.43317	50.7812
0.03552	70.3125		0.25968	19.5312		0.59746	101.562
0.03265	66.4062		0.26326	19.5312		1.36054	105.469
0.02973	70.3125		0.34671	19.5312		1.70191	218.75
0.02859	70.3125		0.3386	15.625		6.16457	207.031
0.02995	74.2188		0.23937	19.5312		1.06344	101.562
0.03449	66.4062		0.16979	19.5312		1.06828	101.562
0.03359	70.3125		0.15269	19.5312		0.50208	39.0625
0.03233	70.3125		0.29743	19.5312		0.59579	97.6562
0.02815	74.2188		0.2659	23.4375		0.33832	54.6875
0.03107	66.4062		0.28243	19.5312		0.49625	85.9375
0.03325	62.5		0.28025	19.5312		8.92021	300.781
0.03308	62.5		0.18948	23.4375		0.80498	101.562
0.03366	54.6875		0.21191	19.5312		4.44829	128.906
0.03451	50.7812		0.31524	19.5312		61.0925	128.906
0.03008	62.5		0.29219	19.5312		4618.73	132.812
0.03459	54.6875		0.35974	19.5312		11.9651	187.5
0.03403	46.875		0.24988	19.5312		1.30898	70.3125
0.03831	42.9688		0.15425	19.5312		1.33572	105.469
0.04039	42.9688		0.22746	19.5312		0.74115	27.3438
0.0406	46.875		0.31941	19.5312		1.44676	226.562
0.03843	54.6875		0.27221	19.5312		1.09909	23.4375
0.04545	39.0625		0.29656	19.5312		0.65479	31.25
0.04212	46.875		0.20324	19.5312		0.49398	46.875
0.03093	70.3125		0.32253	19.5312		0.85661	117.188
0.03135	66.4062		0.25709	19.5312		0.64326	31.25
0.02985	66.4062		0.28226	19.5312		0.49336	31.25
0.03022	62.5		0.37988	19.5312		0.6055	50.7812
0.02678	62.5		0.23501	19.5312		1.31827	230.469
0.02797	66.4062		0.29129	19.5312		1.34017	113.281
0.02771	70.3125		0.28099	19.5312		0.55859	46.875
0.02951	66.4062		0.23244	19.5312		0.69384	23.4375
0.03065	66.4062		0.39576	19.5312		0.72642	27.3438
0.02982	62.5		0.26861	19.5312		1.59377	101.562
0.02888	66.4062		0.35014	19.5312		1.3956	105.469
0.02615	70.3125		0.26494	19.5312		12066.6	289.062
0.02614	70.3125		0.27776	19.5312		3723.24	285.156
0.0287	70.3125		0.35084	19.5312		9.79521	285.156
0.02798	74.2188		0.26285	19.5312		1.40865	97.6562
0.03227	70.3125		0.1765	23.4375		1.56114	109.375
0.02655	74.2188		0.31616	19.5312		0.63277	58.5938
0.02611	78.125		0.23321	19.5312		1.23565	93.75
0.02886	74.2188		0.17017	23.4375		0.54296	101.562
0.02878	74.2188		0.1899	23.4375		0.46324	35.1562
0.02532	78.125		0.26821	19.5312		1.02365	222.656
0.02469	74.2188		0.29769	19.5312		0.82307	105.469
0.02566	70.3125		0.22414	23.4375		0.38961	54.6875
0.02284	74.2188		0.17662	23.4375		1.04879	93.75
0.02254	74.2188		0.41461	19.5312		0.56288	31.25
0.02317	78.125		0.26162	19.5312		3.25126	132.812
0.02787	62.5		0.26176	19.5312		0.49825	62.5
0.03351	42.9688		0.28793	19.5312		0.75272	101.562
0.03529	46.875		0.32541	19.5312		0.50878	31.25
0.03382	50.7812		0.16555	23.4375		1.83798	125
0.03011	54.6875		0.18555	23.4375		1.04118	105.469
0.02882	58.5938		0.33426	19.5312		1.30454	285.156
0.02865	58.5938		0.27326	19.5312		0.78694	97.6562
0.03057	62.5		0.37225	19.5312		4.88683	210.938
0.02773	70.3125		0.14201	23.4375		0.61452	27.3438
0.03013	62.5		0.14049	23.4375		4.82444	101.562
0.02697	70.3125		0.42498	15.625		1.60472	109.375
0.02451	74.2188		0.34823	19.5312		0.74706	54.6875
0.0232	70.3125		0.42865	19.5312		416.335	218.75
0.0205	78.125		0.45149	19.5312		3.9213	199.219
0.02067	89.8438		0.28069	19.5312		0.69658	97.6562
0.02002	85.9375		0.3091	19.5312		1.72172	101.562
0.02071	85.9375		0.21242	19.5312		0.3295	35.1562
0.03083	46.875		0.43225	15.625		0.83889	109.375
0.0298	70.3125		0.40093	19.5312		0.37308	50.7812
0.03276	62.5		0.32175	19.5312		51.8109	105.469
0.02832	74.2188		0.26604	19.5312		0.64228	42.9688
0.029	82.0312		0.19956	23.4375		0.50503	46.875
0.02848	82.0312		0.24264	19.5312		0.39468	42.9688
0.02837	78.125		0.28511	19.5312		0.51805	35.1562
0.02999	74.2188		0.53347	23.4375		0.70544	97.6562
0.0293	70.3125		0.31099	19.5312		0.54098	54.6875
0.02793	62.5		0.18955	23.4375		2.25955	136.719
0.02783	62.5		0.35936	19.5312		0.9368	23.4375
0.03325	62.5		0.19615	19.5312		2.5164	281.25
0.03251	62.5		0.25316	19.5312		1.66878	97.6562
0.02867	66.4062		0.26793	19.5312		1.56506	23.4375
0.02681	74.2188		0.34203	19.5312		2.28407	289.062
0.02741	82.0312		0.18948	27.3438		1.4776	97.6562
0.02767	85.9375		0.22602	19.5312		0.73286	105.469
0.02764	85.9375		0.26551	19.5312		0.82662	97.6562
0.02391	97.6562		0.20338	19.5312		0.50848	50.7812
0.02457	93.75		0.32773	19.5312		3.42667	105.469
0.02463	89.8438		0.27018	19.5312		2.16982	109.375
0.02792	70.3125		0.24915	19.5312		2.28725	121.094
0.03106	66.4062		0.28158	19.5312		0.93158	187.5
0.02783	89.8438		0.29544	19.5312		0.89958	101.562
0.03124	78.125		0.17641	19.5312		2.25628	128.906
0.02984	74.2188		0.15733	23.4375		0.59102	101.562
0.02837	74.2188		0.23698	19.5312		0.85015	54.6875
0.02848	85.9375		0.287	19.5312		0.87187	117.188
0.0313	78.125		0.15535	23.4375		0.93314	27.3438
0.02901	82.0312		0.25134	19.5312		0.61355	23.4375
0.02928	66.4062		0.51905	19.5312		0.63703	23.4375
0.03096	58.5938		0.34903	19.5312		13.3497	109.375
0.0319	62.5		0.32684	19.5312		848.35	285.156
0.02644	82.0312		0.18966	23.4375		17.2269	281.25
0.02779	74.2188		0.27195	19.5312		1.07799	167.969
0.02708	70.3125		0.3319	19.5312		1.03871	89.8438
0.02657	70.3125		0.24507	19.5312		0.54647	101.562
0.02596	66.4062		0.31472	19.5312		0.63145	62.5
0.02696	66.4062		0.41855	19.5312		1.12848	105.469
0.02823	66.4062		0.30643	19.5312		0.90717	39.0625
0.02586	70.3125		0.31425	19.5312		0.60352	27.3438
0.0245	74.2188		0.30253	19.5312		0.85531	101.562
0.02355	74.2188		0.31621	19.5312		11.3035	277.344
0.02205	78.125		0.40943	19.5312		1.61574	109.375
0.02165	93.75		0.27937	19.5312		1.04631	105.469
0.02376	89.8438		0.28217	19.5312		0.60274	140.625
0.02461	85.9375		0.29257	19.5312		2.7616	277.344
0.0256	89.8438		0.23079	19.5312		52.285	300.781
0.02725	93.75		0.14417	23.4375		185.439	285.156
0.03071	78.125		0.30228	19.5312		1.24985	101.562
0.03048	78.125		0.24545	19.5312		1.07734	105.469
0.02921	78.125		0.29721	19.5312		1.96471	109.375
0.02842	85.9375		0.16123	23.4375		3.93053	105.469
0.0268	113.281		0.19284	19.5312		1.1684	109.375
0.02414	117.188		0.36781	19.5312		0.70933	132.812
0.0237	117.188		0.49639	19.5312		0.53144	50.7812
0.02258	121.094		0.21734	19.5312		1.38717	23.4375
0.02394	117.188		0.20616	19.5312		1.65359	105.469
0.0251	109.375		0.2515	19.5312		0.79069	89.8438
0.02294	109.375		0.36644	19.5312		0.68313	62.5
0.02146	113.281		0.20909	19.5312		0.47743	70.3125
0.0202	117.188		0.35269	19.5312		2.51558	300.781
0.02055	117.188		0.28638	19.5312		3.45874	316.406
0.02015	113.281		0.24878	19.5312		1.28633	62.5
0.02191	93.75		0.30788	19.5312		0.76771	27.3438
0.02227	89.8438		0.17192	23.4375		33.2161	296.875
0.02124	97.6562		0.24089	19.5312		1.26774	148.438
0.02531	89.8438		0.30598	19.5312		0.81313	105.469
0.02349	93.75		0.30253	19.5312		0.92608	39.0625
0.01937	117.188		0.36081	19.5312		2.06628	203.125
0.01897	113.281		0.50101	19.5312		0.488	54.6875
0.01984	125		0.57312	19.5312		1.09349	97.6562
0.02349	97.6562		0.34546	19.5312		7.15995	132.812
0.02782	66.4062		0.26922	19.5312		0.87906	105.469
0.02689	66.4062		0.35713	15.625		16.5654	207.031
0.02928	66.4062		0.39218	19.5312		0.95596	109.375
0.02545	82.0312		0.35126	19.5312		0.50988	31.25
0.03076	62.5		0.28706	19.5312		1.03539	101.562
0.03088	70.3125		0.27344	19.5312		36.9721	285.156
0.03133	66.4062		0.41918	19.5312		1.25387	31.25
0.0289	74.2188		0.18065	19.5312		0.40521	93.75
0.02857	70.3125		0.18743	23.4375		0.34306	50.7812
0.02724	66.4062		0.20068	19.5312		1.12612	304.688
0.0245	78.125		0.26138	19.5312		1.3288	132.812
0.02493	78.125		0.46248	15.625		7.16483	210.938
0.0263	74.2188		0.32552	19.5312		0.46815	42.9688
0.02721	74.2188		0.21405	19.5312		0.77516	132.812
0.02615	74.2188		0.42595	19.5312		2024.98	273.438
0.02539	74.2188		0.20913	19.5312		509.488	277.344
0.02472	74.2188		0.15637	19.5312		1.5161	105.469
0.02251	89.8438		0.20843	19.5312		2.7595	289.062
0.02133	85.9375		0.23649	19.5312		1.17378	281.25
0.02422	74.2188		0.29781	19.5312		496.33	136.719
0.02388	66.4062		0.2457	19.5312		1.27738	105.469
0.02128	78.125		0.21347	19.5312		0.83566	54.6875
0.02034	97.6562		0.39137	15.625		9.61105	207.031
0.02286	74.2188		0.31015	19.5312		0.72457	50.7812
0.02239	70.3125		0.14976	27.3438		0.95865	105.469
0.02413	66.4062		0.16306	23.4375		2.52365	273.438
0.02158	82.0312		0.36126	19.5312		1.80601	97.6562
0.02279	93.75		0.44908	19.5312		1.0434	97.6562
0.02178	97.6562		0.29848	19.5312		0.97484	27.3438
0.02122	109.375		0.28292	15.625		0.76833	101.562
0.02472	89.8438		0.58333	15.625		2.85698	289.062
0.02282	109.375		0.27072	19.5312		1.26155	222.656
0.02291	105.469		0.16848	19.5312		1.98759	113.281
0.02464	109.375		0.24019	19.5312		0.54671	50.7812
0.02262	117.188		0.29481	19.5312		0.90251	35.1562
0.02332	113.281		0.36291	15.625		0.70483	277.344
0.02473	113.281		0.18169	19.5312		1.32879	97.6562
0.02308	117.188		0.21712	19.5312		0.67335	27.3438
0.0255	101.562		0.35078	19.5312		0.88688	27.3438
0.02679	85.9375		0.52478	19.5312		0.78618	31.25
0.03144	70.3125		0.23994	19.5312		0.94389	58.5938
0.03185	70.3125		0.27699	19.5312		1.08885	203.125
0.03018	78.125		0.33603	19.5312		3.90547	222.656
0.02914	78.125		0.19525	19.5312		1.1378	97.6562
0.03097	82.0312		0.30074	19.5312		0.45946	50.7812
0.03417	54.6875		0.29864	19.5312		3.51165	281.25
0.03426	58.5938		0.29348	23.4375		49.6529	304.688
0.03569	54.6875		0.29614	19.5312		0.90782	179.688
0.03396	54.6875		0.18509	23.4375		1.69906	101.562
0.0273	70.3125		0.47632	19.5312		0.67671	101.562
0.02641	82.0312		0.27865	19.5312		1.85208	230.469
0.03128	62.5		0.36521	15.625		1.23887	105.469
0.03217	66.4062		0.2046	23.4375		0.67242	97.6562
0.03087	70.3125		0.24783	19.5312		1.37092	128.906
0.03619	62.5		0.27277	19.5312		0.28884	50.7812
0.03772	58.5938		0.39896	15.625		1.79652	105.469
0.0328	58.5938		0.29612	19.5312		3.35373	289.062
0.03387	62.5		0.33855	19.5312		0.90547	105.469
0.0328	70.3125		0.33118	19.5312		2.63388	128.906
0.03487	58.5938		0.48741	19.5312		0.87301	101.562
0.03137	78.125		0.23094	19.5312		2973.25	109.375
0.03044	74.2188		0.3167	19.5312		1394.31	113.281
0.03129	74.2188		0.34118	19.5312		2.55054	109.375
0.03241	66.4062		0.44165	19.5312		0.76683	97.6562
0.03631	54.6875		0.25324	19.5312		0.95741	226.562
0.03202	54.6875		0.19111	19.5312		1.99434	289.062
0.03011	66.4062		0.29648	19.5312		50780.9	328.125
0.02965	62.5		0.49921	19.5312		6133.77	117.188
0.03081	58.5938		0.36263	19.5312		17.4524	285.156
0.03188	54.6875		0.26539	19.5312		1.45787	66.4062
0.02757	85.9375		0.26369	23.4375		1.43191	132.812
0.03158	82.0312		0.4248	19.5312		0.52984	54.6875
0.03029	82.0312		0.2542	19.5312		0.76104	35.1562
0.02994	82.0312		0.4189	15.625		0.66617	78.125
0.03591	62.5		0.35877	19.5312		0.88766	238.281
0.03836	50.7812		0.21415	19.5312		0.69583	82.0312
0.03749	46.875		0.36478	19.5312		0.68575	97.6562
0.0403	42.9688		0.30836	19.5312		0.6663	35.1562
0.0336	50.7812		0.24773	19.5312		1.49224	281.25
0.03172	50.7812		0.26872	19.5312		0.56996	85.9375
0.02558	62.5		0.18384	23.4375		0.37886	46.875
0.02437	70.3125		0.30845	19.5312		0.73866	27.3438
0.02779	50.7812		0.42383	19.5312		0.83391	101.562
0.02606	66.4062		0.3755	19.5312		0.96414	222.656
0.02666	66.4062		0.24589	19.5312		1.31295	292.969
0.02787	46.875		0.31445	19.5312		0.6959	226.562
0.02551	50.7812		0.17494	23.4375		0.69938	101.562
0.02994	46.875		0.75493	19.5312		0.62895	42.9688
0.03095	46.875		0.50476	19.5312		0.58024	132.812
0.03392	42.9688		0.21951	19.5312		1.29203	242.188
0.03456	46.875		0.20096	19.5312		0.43824	50.7812
0.03212	50.7812		0.28494	19.5312		0.35506	58.5938
0.03848	46.875		0.60809	15.625		5.41885	300.781
0.03748	50.7812		0.29254	19.5312		1.05433	58.5938
0.03659	46.875		0.30915	19.5312		3.57049	300.781
0.03249	46.875		0.33758	19.5312		0.9716	27.3438
0.02668	54.6875		0.54889	19.5312		1.7457	238.281
0.02717	58.5938		0.31853	19.5312		0.82739	234.375
0.02615	62.5		0.29288	19.5312		0.50833	35.1562
0.02677	58.5938		0.28701	19.5312		0.89739	136.719
0.0248	70.3125		0.42485	19.5312		1.08799	93.75
0.02279	85.9375		0.37855	19.5312		2.40177	289.062
0.0242	70.3125		0.29564	19.5312		0.70763	58.5938
0.02328	70.3125		0.41389	19.5312		0.55627	62.5
0.02816	58.5938		0.50563	19.5312		1.2482	136.719
0.02825	58.5938		0.21175	19.5312		0.43622	39.0625
0.02779	66.4062		0.22193	19.5312		3.45768	226.562
0.02681	66.4062		0.39557	19.5312		0.40946	58.5938
0.02476	74.2188		0.36054	19.5312		0.58769	58.5938
0.02673	74.2188		0.2927	19.5312		3.15953	195.312
0.02808	70.3125		0.32883	19.5312		0.57458	35.1562
0.02982	42.9688		0.29143	19.5312		1.00776	54.6875
0.03312	42.9688		0.42362	15.625		0.6695	109.375
0.02915	42.9688		0.30276	19.5312		0.81064	109.375
0.02715	70.3125		0.27412	19.5312		4.74436	296.875
0.02804	74.2188		0.23615	23.4375		2.05356	285.156
0.02695	74.2188		0.38809	15.625		1.53068	304.688
0.02478	82.0312		0.21139	19.5312		1.57214	304.688
0.0254	78.125		0.26485	19.5312		0.39906	46.875
0.02964	70.3125		0.28353	19.5312		1.00861	222.656
0.03523	62.5		0.32015	19.5312		0.57989	50.7812
0.02989	74.2188		0.54498	19.5312		5.42746	203.125
0.02688	78.125		0.21366	19.5312		0.91716	97.6562
0.02679	82.0312		0.32305	19.5312		2.8744	222.656
0.02764	66.4062		0.375	19.5312		0.64799	50.7812
0.02438	85.9375		0.31018	19.5312		3.17841	296.875
0.02221	89.8438		0.31233	19.5312		0.49801	125
0.02382	82.0312		0.32134	19.5312		0.77045	101.562
0.02791	62.5		0.32735	19.5312		0.80824	277.344
0.02902	58.5938		0.22809	19.5312		1.15713	300.781
0.03313	54.6875		0.21471	19.5312		0.8701	97.6562
0.02941	62.5		0.16744	19.5312		1.74984	109.375
0.0303	58.5938		0.1779	19.5312		0.70514	101.562
0.03093	58.5938		0.40461	19.5312		0.87339	101.562
0.03008	58.5938		0.88588	19.5312		11.4674	210.938
0.02722	70.3125		0.30998	19.5312		122.264	292.969
0.02622	70.3125		0.43585	19.5312		133.614	285.156
0.02801	58.5938		0.35782	19.5312		0.70306	42.9688
0.02472	93.75		0.33456	19.5312		1.15235	101.562
0.02199	93.75		0.29224	19.5312		0.7575	199.219
0.02161	89.8438		0.39405	19.5312		0.55156	50.7812
0.02417	62.5		0.38366	15.625		0.81074	66.4062
0.02461	58.5938		0.28344	19.5312		3.77749	140.625
0.03074	58.5938		0.23226	19.5312		1.03073	214.844
0.02844	62.5		0.45208	15.625		0.57581	54.6875
0.03039	66.4062		0.22066	19.5312		112.415	285.156
0.02852	58.5938		0.18665	23.4375		1.73034	222.656
0.03031	58.5938		0.18531	19.5312		9.34512	257.812
0.03219	62.5		0.29104	19.5312		3.74157	281.25
0.03356	62.5		0.31511	19.5312		0.4172	58.5938
0.03337	66.4062		0.23719	19.5312		0.56151	109.375
0.03549	58.5938		0.17408	23.4375		0.73381	27.3438
0.03655	58.5938		0.37419	19.5312		0.41017	54.6875
0.03656	46.875		0.25335	19.5312		371.918	203.125
0.03363	46.875		0.13087	23.4375		2.74653	121.094
0.03513	54.6875		0.37304	19.5312		0.4891	58.5938
0.03472	54.6875		0.47225	19.5312		0.38189	89.8438
0.03609	46.875		0.37555	19.5312		2.29681	234.375
0.03755	46.875		0.1826	19.5312		0.75382	50.7812
0.03324	58.5938		0.46077	19.5312		0.66456	54.6875
0.02941	70.3125		0.36291	15.625		0.86639	128.906
0.0293	70.3125		0.33194	19.5312		0.80102	93.75
0.02816	70.3125		0.18364	19.5312		6758.06	109.375
0.03007	70.3125		0.1822	23.4375		52.1636	109.375
0.02994	70.3125		0.37106	19.5312		0.66491	50.7812
0.02873	74.2188		0.38884	19.5312		1.14358	281.25
0.03579	62.5		0.27171	19.5312		0.55516	31.25
0.03875	46.875		0.45696	19.5312		0.59	27.3438
0.03329	46.875		0.38647	19.5312		0.56705	58.5938
0.02813	58.5938		0.52983	15.625		0.55231	23.4375
0.02907	46.875		0.217	23.4375		11.9785	296.875
0.03387	46.875		0.2366	19.5312		13.7947	257.812
0.03411	42.9688		0.17778	19.5312		0.69457	35.1562
0.03377	42.9688		0.26088	19.5312		18.7339	289.062
0.03389	46.875		0.24275	19.5312		0.34875	50.7812
0.03466	42.9688		0.25098	19.5312		0.44347	50.7812
0.0324	46.875		0.20907	23.4375		0.42833	50.7812
0.03226	46.875		0.40509	19.5312		0.50014	35.1562
0.02955	58.5938		0.2549	19.5312		0.71896	31.25
0.0268	66.4062		0.24854	19.5312		1.15402	285.156
0.03074	50.7812		0.30303	19.5312		0.9242	54.6875
0.03156	74.2188		0.543	15.625		2.48168	109.375
0.03205	70.3125		0.35029	19.5312		0.69738	117.188
0.03295	66.4062		0.29589	19.5312		0.79165	50.7812
0.03262	82.0312		0.27236	19.5312		0.4834	93.75
0.03638	50.7812		0.39857	19.5312		37.6899	250
0.03239	54.6875		0.51271	19.5312		1.52708	210.938
0.03169	50.7812		0.29895	23.4375		1.48885	285.156
0.03373	46.875		0.18583	23.4375		0.67018	50.7812
0.03355	50.7812		0.36544	19.5312		7.98264	261.719
0.0361	46.875		0.42424	19.5312		3.07002	273.438
0.03503	46.875		0.33414	19.5312		1.45407	27.3438
0.03445	46.875		0.24482	19.5312		0.61464	46.875
0.03473	66.4062		0.427	19.5312		3.3004	285.156
0.03068	66.4062		0.48315	15.625		4.33744	285.156
0.02973	70.3125		0.18511	19.5312		1.18314	296.875
0.03531	50.7812		0.22282	19.5312		0.67986	187.5
0.032	58.5938		0.28806	19.5312		0.55775	39.0625
0.03054	54.6875		0.30839	19.5312		0.5837	54.6875
0.03175	50.7812		0.24085	19.5312		0.57995	54.6875
0.03104	54.6875		0.22586	19.5312		2.78554	285.156
0.03117	58.5938		0.37162	19.5312		0.41296	101.562
0.03098	46.875		0.4566	15.625		0.42144	78.125
0.0297	58.5938		0.22435	19.5312		0.59528	23.4375
0.03203	54.6875		0.38439	19.5312		1.46352	27.3438
0.02828	58.5938		0.2695	19.5312		1.2434	304.688
0.02452	70.3125		0.41434	19.5312		140.504	296.875
0.02466	70.3125		0.19515	19.5312		1.40049	218.75
0.0244	78.125		0.27785	19.5312		0.99756	281.25
0.02376	70.3125		0.4542	19.5312		1.40949	23.4375
0.02307	74.2188		0.3016	19.5312		1.15297	210.938
0.02222	70.3125		0.39084	19.5312		2.01066	210.938
0.02102	85.9375		0.31504	19.5312		0.59035	113.281
0.02309	78.125		0.30445	19.5312		1.05046	296.875
0.02394	89.8438		0.46062	19.5312		1.06357	54.6875
0.02628	78.125		0.35368	19.5312		0.57167	31.25
0.02476	70.3125		0.25755	19.5312		6.94127	285.156
0.02388	74.2188		0.38383	19.5312		0.32193	54.6875
0.02748	70.3125		0.39318	19.5312		1.20559	210.938
0.02683	82.0312		0.20673	19.5312		0.68988	31.25
0.02629	78.125		0.19857	23.4375		10.8513	214.844
0.02545	85.9375		0.34976	19.5312		1.45694	101.562
0.02514	89.8438		0.37936	19.5312		1.14079	289.062
0.02362	93.75		0.34647	19.5312		2.3859	218.75
0.02453	89.8438		0.29545	19.5312		0.50327	50.7812
0.02408	85.9375		0.42437	19.5312		0.89566	281.25
0.02613	82.0312		0.41135	15.625		2527.45	289.062
0.03046	74.2188		0.26349	19.5312		2246.04	289.062
0.03214	62.5		0.30599	19.5312		4.35115	292.969
0.03006	62.5		0.36358	19.5312		561.236	214.844
0.03173	62.5		0.59483	15.625		4.35776	199.219
0.03442	62.5		0.28909	19.5312		0.50251	85.9375
0.03401	66.4062		0.24849	19.5312		10.3697	289.062
0.03219	70.3125		0.33394	19.5312		3.03506	269.531
0.03343	62.5		0.46588	19.5312		0.64109	50.7812
0.0312	58.5938		0.20334	23.4375		1.24633	93.75
0.02774	74.2188		0.20584	23.4375		1.47097	273.438
0.02675	70.3125		0.33245	19.5312		0.72598	132.812
0.02723	66.4062		0.31162	19.5312		0.56311	50.7812
0.03109	62.5		0.24336	19.5312		36687.4	292.969
0.02771	70.3125		0.34443	19.5312		196.006	296.875
0.03	66.4062		0.21847	23.4375		2.89162	296.875
0.02991	62.5		0.42864	19.5312		5242.05	207.031
0.03306	54.6875		0.44333	19.5312		263.406	207.031
0.03168	58.5938		0.39195	19.5312		411.651	289.062
0.03362	58.5938		0.28244	19.5312		51.1148	285.156
0.03037	66.4062		0.39482	19.5312		2.32414	285.156
0.03019	70.3125		0.39828	19.5312		1.01415	50.7812
0.03034	70.3125		0.23246	19.5312		0.79225	39.0625
0.02477	74.2188		0.34146	19.5312		2.02021	105.469
0.02422	78.125		0.51178	15.625		1.07128	105.469
0.02427	74.2188		0.29758	19.5312		382.351	292.969
0.02255	74.2188		0.26398	19.5312		1300.8	292.969
0.02188	85.9375		0.26528	19.5312		1.6722	187.5
0.02278	74.2188		0.30126	19.5312		0.84958	105.469
0.02019	93.75		0.46551	15.625		0.76784	101.562
0.01771	101.562		0.29033	19.5312		0.64495	42.9688
0.02128	74.2188		0.25719	19.5312		13.0616	300.781
0.02234	66.4062		0.36757	19.5312		3.61143	242.188
0.02121	70.3125		0.35035	19.5312		0.53609	54.6875
0.02161	70.3125		0.21415	23.4375		9.77135	289.062
0.02078	89.8438		0.21134	23.4375		1.46461	281.25
0.02368	85.9375		0.22047	19.5312		407.837	285.156
0.02346	89.8438		0.56329	15.625		159.093	281.25
0.02442	85.9375		0.43237	19.5312		0.83604	89.8438
0.02597	89.8438		0.2709	19.5312		0.68497	31.25
0.02611	93.75		0.39401	19.5312		0.39003	35.1562
0.02709	89.8438		0.56349	15.625		8.14083	285.156
0.02812	93.75		0.20584	19.5312		4.30132	285.156
0.02646	93.75		0.17653	23.4375		4.90074	289.062
0.0273	93.75		0.22161	19.5312		5.36705	292.969
0.02536	101.562		0.45773	15.625		2.37957	289.062
0.02357	101.562		0.36934	19.5312		0.67674	54.6875
0.02662	105.469		0.30339	19.5312		0.44524	50.7812
0.0294	97.6562		0.39549	19.5312		1.58519	214.844
0.02792	97.6562		0.46574	15.625		0.58912	50.7812
0.02415	101.562		0.25239	19.5312		1.57362	281.25
0.02373	109.375		0.25737	19.5312		1.59853	109.375
0.02358	113.281		0.29788	19.5312		0.83478	289.062
0.02654	101.562		0.4428	15.625		357.05	289.062
0.02411	101.562		0.43998	19.5312		1.11515	281.25
0.02473	97.6562		0.31371	19.5312		0.45906	58.5938
0.024	97.6562		0.3963	19.5312		0.86138	23.4375
0.02519	93.75		0.46566	19.5312		0.86653	113.281
0.02805	66.4062		0.20881	23.4375		11.3976	300.781
0.02522	82.0312		0.36248	19.5312		13.6392	191.406
0.02874	50.7812		0.40471	19.5312		70.1671	125
0.02777	50.7812		0.93187	15.625		1.4663	109.375
0.03005	50.7812		0.33927	19.5312		0.50086	97.6562
0.02964	70.3125		0.44319	19.5312		1.72824	187.5
0.02909	82.0312		0.49874	19.5312		0.46127	58.5938
0.02849	82.0312		0.40225	19.5312		45.2545	285.156
0.02558	85.9375		0.30407	19.5312		2.1648	210.938
0.0272	58.5938		0.28767	23.4375		2.841	222.656
0.02808	62.5		0.17832	23.4375		13.7509	296.875
0.02792	62.5		0.51963	15.625		1.06903	136.719
0.02566	62.5		0.17803	19.5312		3.19858	289.062
0.02487	66.4062		0.26223	19.5312		0.81792	101.562
0.02438	78.125		0.34148	19.5312		0.46448	31.25
0.02553	62.5		0.45474	19.5312		0.82177	105.469
0.02947	58.5938		0.24945	19.5312		1.86107	117.188
0.03002	50.7812		0.24241	19.5312		0.85054	27.3438
0.0308	58.5938		0.30055	19.5312		12915.2	210.938
0.0296	54.6875		0.54084	19.5312		388.97	109.375
0.02653	66.4062		0.33806	19.5312		4.07861	214.844
0.02673	62.5		0.34009	19.5312		19.2093	273.438
0.02458	70.3125		0.29664	19.5312		40.838	281.25
0.02234	82.0312		0.47925	19.5312		1.41008	183.594
0.02086	93.75		0.41513	19.5312		0.80781	54.6875
0.02202	74.2188		0.1838	19.5312		1.62993	210.938
0.02034	78.125		0.21442	19.5312		3.10495	277.344
0.02005	89.8438		0.34635	15.625		1.05923	207.031
0.0209	82.0312		0.3148	19.5312		0.33989	50.7812
0.02364	74.2188		0.27072	19.5312		4.54903	230.469
0.02438	74.2188		0.2802	19.5312		1.47289	179.688
0.02451	74.2188		0.42966	19.5312		0.46419	58.5938
0.02322	74.2188		0.45656	19.5312		0.71266	105.469
0.02609	70.3125		0.23964	19.5312		2.00534	285.156
0.02779	70.3125		0.20535	23.4375		5.36725	296.875
0.0299	62.5		0.29027	19.5312		0.73504	109.375
0.02943	70.3125		0.36742	15.625		1.42722	109.375
0.03095	62.5		0.23483	19.5312		0.99997	105.469
0.02982	62.5		0.42307	19.5312		1.04765	97.6562
0.02915	62.5		0.30224	19.5312		0.63402	62.5
0.028	74.2188		0.35675	19.5312		0.80111	85.9375
0.02946	74.2188		0.24969	19.5312		4.43488	113.281
0.02976	70.3125		0.17645	23.4375		0.91674	136.719
0.03037	74.2188		0.22564	19.5312		0.78211	117.188
0.03418	70.3125		0.58408	15.625		1.69613	300.781
0.03502	66.4062		0.25128	19.5312		1.17147	50.7812
0.03325	74.2188		0.22654	19.5312		3.37999	136.719
0.03547	62.5		0.28589	19.5312		0.73803	31.25
0.03265	74.2188		0.37036	19.5312		0.94824	27.3438
0.03369	74.2188		0.14722	23.4375		0.82319	89.8438
0.03049	78.125		0.34034	19.5312		3.68385	281.25
0.02871	82.0312		0.39601	15.625		2.27676	250
0.02697	93.75		0.32078	19.5312		7.4619	281.25
0.0263	93.75		0.4113	19.5312		1.88525	214.844
0.02683	89.8438		0.37153	19.5312		3033.39	105.469
0.02491	93.75		0.31055	19.5312		671.667	109.375
0.02439	101.562		0.60036	19.5312		4.45736	105.469
0.02924	82.0312		0.1384	23.4375		0.79827	50.7812
0.02752	82.0312		0.42123	19.5312		0.58439	101.562
0.027	82.0312		0.46929	19.5312		1.01205	109.375
0.03171	50.7812		0.2942	19.5312		2.47795	289.062
0.02942	54.6875		0.30615	19.5312		1.02702	101.562
0.03215	50.7812		0.30926	19.5312		0.89575	269.531
0.03236	50.7812		0.28164	19.5312		0.6167	97.6562
0.03718	46.875		0.297	19.5312		1.14278	97.6562
0.03191	50.7812		0.32575	19.5312		3.67821	203.125
0.03325	54.6875		0.21899	23.4375		1.58191	109.375
0.02999	62.5		0.19542	23.4375		1.65806	105.469
0.03433	54.6875		0.46363	15.625		0.69174	31.25
0.03332	58.5938		0.27704	19.5312		0.47036	35.1562
0.03385	58.5938		0.25658	19.5312		0.84314	273.438
0.03441	58.5938		0.17276	23.4375		0.56501	97.6562
0.03236	58.5938		0.46074	15.625		0.64005	105.469
0.03668	46.875		0.32904	19.5312		0.96494	218.75
0.04122	46.875		0.2508	19.5312		0.51341	50.7812
0.03806	46.875		0.20884	19.5312		0.34865	58.5938
0.03923	46.875		0.48059	15.625		0.52792	97.6562
0.04717	39.0625		0.38671	19.5312		1.62127	281.25
0.04456	42.9688		0.41005	19.5312		0.47077	97.6562
0.04013	42.9688		0.38044	19.5312		1.3045	58.5938
0.03774	54.6875		0.37551	15.625		0.87928	54.6875
0.03283	70.3125		0.36664	19.5312		2.03597	273.438
0.03648	54.6875		0.27096	19.5312		0.53405	35.1562
0.03324	58.5938		0.32045	19.5312		0.61081	105.469
0.03735	54.6875		0.62197	19.5312		0.45982	50.7812
0.03784	46.875		0.99224	15.625		3.96391	304.688
0.03802	42.9688		0.60111	15.625		0.38332	58.5938
0.03491	54.6875		0.42281	19.5312		0.46913	31.25
0.03476	46.875		0.46871	15.625		0.94808	105.469
0.02781	78.125		0.4268	19.5312		0.59887	58.5938
0.02655	78.125		0.25362	19.5312		1.38721	210.938
0.03163	74.2188		0.17412	23.4375		1.44314	222.656
0.03076	70.3125		0.39842	15.625		0.62022	54.6875
0.03072	74.2188		0.48281	19.5312		0.97988	292.969
0.02976	70.3125		0.42721	19.5312		0.48931	85.9375
0.03596	66.4062		0.52536	19.5312		0.55058	199.219
0.03357	62.5		0.74926	19.5312		1.22235	292.969
0.03392	66.4062		0.76427	19.5312		0.83624	105.469
0.02975	70.3125		0.24475	19.5312		6.01672	296.875
0.02708	70.3125		0.22687	19.5312		1.91972	285.156
0.02632	70.3125		0.3878	19.5312		0.26446	50.7812
0.0318	70.3125		0.61914	15.625		0.38212	46.875
0.03057	74.2188		0.26228	19.5312		0.51884	58.5938
0.02987	74.2188		0.34869	19.5312		0.42033	35.1562
0.03149	74.2188		0.32037	19.5312		1.4934	265.625
0.03034	74.2188		0.24674	19.5312		0.80007	27.3438
0.03022	74.2188		0.2841	19.5312		0.43401	50.7812
0.0292	74.2188		0.21351	19.5312		0.36758	31.25
0.02513	78.125		0.25336	19.5312		1.93433	296.875
0.02559	74.2188		1.07405	15.625		0.69061	285.156
0.02801	70.3125		0.30687	19.5312		0.33425	54.6875
0.02723	70.3125		0.31126	19.5312		0.75208	292.969
0.02683	70.3125		0.28624	19.5312		0.5634	35.1562
0.02718	74.2188		0.32621	19.5312		22.5419	296.875
0.02594	78.125		0.31311	19.5312		1.13692	109.375
0.02509	85.9375		0.20335	23.4375		0.63908	50.7812
0.02541	82.0312		0.19663	23.4375		5.52441	109.375
0.03084	58.5938		0.80848	15.625		2.5116	207.031
0.02879	66.4062		0.80523	19.5312		0.4024	46.875
0.03134	70.3125		0.47084	19.5312		0.89948	109.375
0.02897	82.0312		0.39127	19.5312		168.025	281.25
0.02979	82.0312		0.49994	19.5312		78.2267	277.344
0.02894	93.75		0.25952	19.5312		0.63314	46.875
0.02595	105.469		0.25401	19.5312		1.31307	58.5938
0.02748	105.469		0.2017	19.5312		2.10917	210.938
0.02917	85.9375		0.55341	15.625		0.51683	50.7812
0.02962	85.9375		0.30822	19.5312		0.65035	31.25
0.03073	97.6562		0.35319	19.5312		0.68334	42.9688
0.02835	93.75		0.21986	19.5312		0.78825	105.469
0.03116	85.9375		0.48549	15.625		0.51343	46.875
0.03753	62.5		0.35241	19.5312		0.50587	54.6875
0.04173	50.7812		0.23301	19.5312		0.94331	54.6875
0.03573	46.875		0.19703	19.5312		1.98368	214.844
0.03311	54.6875		0.50563	15.625		0.50854	31.25
0.03145	66.4062		0.23932	19.5312		2.05806	289.062
0.03227	62.5		0.45891	19.5312		0.84666	23.4375
0.03213	66.4062		0.23716	19.5312		1.33428	214.844
0.0295	62.5		0.50036	19.5312		0.51603	42.9688
0.02778	74.2188		0.27754	19.5312		13.7356	289.062
0.02811	66.4062		0.23608	19.5312		37.7317	292.969
0.03054	70.3125		0.31995	19.5312		1.98789	285.156
0.03158	62.5		0.49733	15.625		1.49747	113.281
0.0292	70.3125		0.26277	19.5312		0.65628	66.4062
0.028	70.3125		0.28721	19.5312		2.02432	214.844
0.02464	74.2188		0.43725	19.5312		0.91983	277.344
0.02478	70.3125		0.57568	19.5312		1.41071	97.6562
0.02486	70.3125		0.4418	15.625		0.67965	54.6875
0.03115	42.9688		0.21802	19.5312		0.60207	27.3438
0.03202	74.2188		0.27548	23.4375		0.42684	46.875
0.03249	70.3125		0.34279	23.4375		5761.25	218.75
0.02866	82.0312		0.35387	19.5312		1591.76	210.938
0.03238	70.3125		0.26646	19.5312		4.17597	207.031
0.03056	74.2188		0.34193	19.5312		0.61818	82.0312
0.03482	78.125		0.30472	19.5312		0.45446	54.6875
0.0333	74.2188		0.48597	15.625		0.86299	101.562
0.03663	70.3125		0.24258	19.5312		5.91147	304.688
0.03657	70.3125		0.34988	19.5312		1.10056	89.8438
0.04135	62.5		0.31253	15.625		0.54528	35.1562
0.03589	62.5		0.57906	15.625		0.38669	54.6875
0.03238	66.4062		0.36092	19.5312		0.54712	101.562
0.03012	70.3125		0.28626	19.5312		0.393	50.7812
0.03016	66.4062		0.30422	19.5312		0.3324	50.7812
0.0271	70.3125		0.45701	15.625		0.82822	27.3438
0.02813	74.2188		0.28186	19.5312		1.29626	105.469
0.02943	70.3125		0.40823	15.625		1.43207	257.812
0.03197	62.5		0.26839	19.5312		4.46472	277.344
0.03437	62.5		0.42526	19.5312		2.68351	281.25
0.02882	70.3125		0.37301	19.5312		0.48275	93.75
0.0315	74.2188		0.31983	19.5312		0.85742	105.469
0.03209	85.9375		0.33905	19.5312		0.58967	54.6875
0.03152	85.9375		0.67193	15.625		0.9013	105.469
0.02929	85.9375		0.41692	19.5312		9.01287	289.062
0.02834	85.9375		0.4501	19.5312		0.77232	97.6562
0.03026	74.2188		0.28183	19.5312		0.6787	285.156
0.03542	58.5938		0.54672	15.625		0.73852	50.7812
0.03203	70.3125		0.31225	19.5312		0.53092	109.375
0.03615	54.6875		0.31665	19.5312		1.40996	281.25
0.03427	50.7812		0.43835	19.5312		3.3759	296.875
0.0296	62.5		0.58453	15.625		1.04253	292.969
0.0333	54.6875		0.51152	19.5312		0.49131	97.6562
0.04032	42.9688		0.36635	19.5312		1.94603	296.875
0.03774	42.9688		0.25335	19.5312		1.42383	277.344
0.03852	46.875		0.62651	15.625		0.4058	42.9688
0.03245	54.6875		0.48531	19.5312		0.86803	74.2188
0.03413	62.5		0.22913	19.5312		6.89314	281.25
0.03728	58.5938		0.3014	19.5312		0.65582	78.125
0.0349	58.5938		0.54552	15.625		5.38399	226.562
0.03695	50.7812		0.17343	23.4375		7.98022	109.375
0.03848	58.5938		0.15724	23.4375		0.81214	35.1562
0.03711	62.5		0.25763	19.5312		1.06075	50.7812
0.03395	62.5		0.96193	15.625		1.23861	101.562
0.03581	62.5		0.26534	19.5312		0.71743	46.875
0.03655	58.5938		0.34015	19.5312		1.53412	281.25
0.0387	58.5938		0.39962	19.5312		0.83157	238.281
0.03547	54.6875		0.4803	19.5312		3.06639	289.062
0.03278	58.5938		0.25335	19.5312		1.02793	300.781
0.03108	66.4062		0.17256	19.5312		1.34217	296.875
0.0304	62.5		0.24646	19.5312		1.60629	292.969
0.02842	66.4062		0.36143	19.5312		0.99278	289.062
0.02628	66.4062		0.28916	19.5312		1.1359	109.375
0.03179	54.6875		0.4074	15.625		0.57576	105.469
0.03299	54.6875		0.37667	15.625		1.48249	109.375
0.03295	50.7812		0.45931	19.5312		3.69097	289.062
0.03239	46.875		0.46091	19.5312		2.02309	285.156
0.03059	54.6875		0.30967	19.5312		46.9427	285.156
0.03179	50.7812		0.29921	19.5312		7.68698	109.375
0.03339	58.5938		0.51411	15.625		3.80594	285.156
0.03354	46.875		0.25828	19.5312		0.94277	46.875
0.02992	70.3125		0.29941	19.5312		190.331	113.281
0.03007	78.125		0.33968	15.625		3.90557	105.469
0.02536	93.75		0.26428	19.5312		0.80745	31.25
0.02555	89.8438		0.41337	19.5312		1.12892	277.344
0.03277	66.4062		0.42139	19.5312		13.8861	230.469
0.02977	78.125		0.82293	15.625		3.83247	281.25
0.0278	93.75		0.47713	19.5312		1.46426	105.469
0.03032	74.2188		0.79738	15.625		9.79577	273.438
0.02809	70.3125		0.66536	19.5312		0.96536	203.125
0.03279	62.5		0.28726	19.5312		9.91813	296.875
0.03243	66.4062		0.26927	15.625		3.29093	308.594
0.03396	66.4062		0.86931	19.5312		0.60877	50.7812
0.03305	62.5		0.31794	23.4375		2549.35	289.062
0.03212	66.4062		0.22676	27.3438		1209.98	289.062
0.02815	70.3125		0.4434	19.5312		2.43373	109.375
0.02756	78.125		0.40972	19.5312		0.56428	50.7812
0.02513	82.0312		0.3938	19.5312		0.58976	31.25
0.02245	93.75		0.38732	19.5312		15.0654	308.594
0.02446	82.0312		0.24325	19.5312		4.45798	312.5
0.02541	70.3125		0.48414	15.625		1.32373	300.781
0.02513	74.2188		0.25158	19.5312		0.51118	46.875
0.02464	82.0312		0.21338	23.4375		0.93118	136.719
0.0249	74.2188		0.26414	19.5312		0.87994	62.5
0.02011	89.8438		0.4903	19.5312		0.28492	50.7812
0.02508	74.2188		0.30245	19.5312		1.4032	281.25
0.02942	62.5		0.38279	19.5312		0.64374	31.25
0.03524	58.5938		0.26147	19.5312		0.52374	54.6875
0.03477	58.5938		0.58599	15.625		0.53638	50.7812
0.03626	54.6875		0.45528	19.5312		0.3651	54.6875
0.03604	54.6875		0.53125	15.625		7.48079	289.062
0.0373	54.6875		0.28028	19.5312		0.3525	54.6875
0.03884	50.7812		0.7377	15.625		2.28573	226.562
0.03466	62.5		0.41442	15.625		717.786	207.031
0.03561	66.4062		0.19851	19.5312		3.8103	105.469
0.03472	70.3125		0.35175	19.5312		2.53025	218.75
0.0403	66.4062		0.47092	15.625		0.51649	50.7812
0.04155	58.5938		0.34636	19.5312		0.39742	39.0625
0.04014	66.4062		0.3149	19.5312		0.62369	42.9688
0.04036	50.7812		0.21139	23.4375		0.57299	50.7812
0.04156	46.875		0.7363	15.625		0.62119	50.7812
0.03469	54.6875		0.23422	19.5312		52.2901	289.062
0.03729	50.7812		0.29231	19.5312		1.46704	226.562
0.03752	46.875		0.47627	15.625		5.08846	285.156
0.03851	46.875		0.39441	15.625		0.97469	58.5938
0.03463	46.875		0.2935	19.5312		0.45391	97.6562
0.03669	46.875		0.34726	19.5312		17.02	109.375
0.03578	50.7812		0.33073	19.5312		0.80701	105.469
0.03918	50.7812		0.43121	15.625		2.01518	109.375
0.03822	54.6875		0.52739	15.625		8.23618	242.188
0.04246	50.7812		0.34324	19.5312		0.61429	105.469
0.03824	54.6875		0.48625	19.5312		0.38656	101.562
0.03902	54.6875		0.78199	15.625		0.57235	62.5
0.03325	58.5938		0.4307	19.5312		0.67302	101.562
0.03933	54.6875		0.68023	19.5312		0.98708	210.938
0.04083	54.6875		0.33	19.5312		0.5198	31.25
0.04401	50.7812		0.58846	15.625		16.6418	289.062
1.87855	187.5		0.44866	19.5312		0.88067	296.875
3.55244	183.594		0.35003	19.5312		17.6352	292.969
0.35968	93.75		0.47972	19.5312		1.01785	203.125
1.10868	128.906		0.50079	15.625		22.4391	285.156
0.59698	101.562		0.4287	19.5312		28.3966	281.25
0.65402	89.8438		0.22591	19.5312		0.54008	97.6562
0.53864	31.25		0.20493	19.5312		1.08878	214.844
0.34917	42.9688		0.50915	15.625		0.35918	54.6875
0.37692	54.6875		0.32344	19.5312		1.00435	230.469
0.38131	93.75		0.39983	19.5312		0.88329	23.4375
0.24634	50.7812		0.29894	19.5312		0.79822	105.469
0.30829	54.6875		0.41563	19.5312		1.10851	31.25
0.47467	31.25		0.54516	15.625		0.44437	46.875
0.35238	35.1562		0.46282	19.5312		0.49716	214.844
0.48791	46.875		0.53568	19.5312		38.0176	289.062
32569.5	464.844		0.31868	19.5312		1.74165	109.375
0.40497	31.25		0.6306	15.625		0.89653	105.469
23.6515	93.75		0.25343	19.5312		0.86162	105.469
0.27705	50.7812		0.25115	19.5312		0.32459	50.7812
34385.6	308.594		0.3819	19.5312		0.35262	50.7812
12628.6	484.375		0.66659	15.625		718.608	292.969
0.09384	105.469		0.29535	19.5312		16.572	285.156
0.08424	183.594		0.24403	19.5312		2.25182	218.75
0.08124	117.188		0.32538	19.5312		68.6392	277.344
0.08412	132.812		0.43295	15.625		6.91062	281.25
0.10383	164.062		0.25838	19.5312		2.00962	281.25
0.1191	117.188		0.35652	19.5312		5.28516	289.062
0.09206	117.188		0.37605	19.5312		2.12426	281.25
0.09695	78.125		0.52377	15.625		1.67912	273.438
0.08498	82.0312		0.29668	19.5312		1.25076	97.6562
0.07835	97.6562		0.25317	19.5312		1.13887	19.5312
0.07579	105.469		0.40032	19.5312		0.84386	97.6562
0.08085	54.6875		0.89882	15.625		17.9926	285.156
0.10197	179.688		0.32533	19.5312		0.69946	74.2188
0.09259	113.281		0.30105	19.5312		136.632	214.844
0.09413	78.125		0.27684	19.5312		2.79846	207.031
0.08919	58.5938		0.70579	15.625		2.72833	136.719
0.09648	66.4062		0.26676	19.5312		32.4925	109.375
58396.3	339.844		0.18178	19.5312		1.93069	218.75
22267.4	449.219		0.31146	19.5312		2.17266	289.062
0.62813	78.125		0.46619	15.625		1.05583	203.125
0.08783	50.7812		0.30605	19.5312		1.25176	207.031
0.06163	50.7812		0.6196	19.5312		1.52637	187.5
0.04442	50.7812		0.51575	19.5312		1.95214	273.438
0.03422	54.6875		0.42902	19.5312		4.34743	281.25
0.03333	54.6875		0.53389	19.5312		4.15652	285.156
0.03657	54.6875		0.38785	19.5312		3.69656	281.25
0.03915	50.7812		0.31998	19.5312		1.57061	132.812
0.0309	66.4062		0.46602	15.625		0.67305	58.5938
0.02959	70.3125		0.23387	23.4375		0.86379	101.562
0.02831	70.3125		0.28537	19.5312		2.83351	277.344
0.02749	74.2188		0.27403	19.5312		1.33333	218.75
0.02606	70.3125		0.78303	15.625		0.68982	101.562
0.02651	66.4062		0.31429	19.5312		0.42557	50.7812
0.0296	50.7812		0.37938	19.5312		1.07002	218.75
[truncated: 45,234 more rows]

## Sheet: Figure 5a
Figure 5a
cluster 1			cluster 2
time, s	cumN		time, s	cumN		time, s	AE amplitude, V	stress, MPa	strain, %
3.97722	1		14.3053	1		0	-0.03021	13.334	0
3.97926	2		14.3073	2		0	0.03113	13.334	0.047
3.98131	3		14.5326	3		0.0128	-0.03662	13.3362	0.042
3.98336	4		14.7415	4		0.0128	0.02686	13.3426	0.042
3.98541	5		15.0712	5		0.0256	-0.03021	13.3369	0.042
3.98746	6		15.1122	6		0.0256	0.0296	13.3426	0.038
3.9895	7		15.1142	7		0.0384	-0.03479	13.3469	0.041
3.99155	8		15.4522	8		0.0384	0.02808	13.3618	0.041
3.9936	9		15.5382	9		0.0512	-0.03052	13.5641	0.05
3.99565	10		15.5402	10		0.0512	0.03845	14.0947	0.051
3.9977	11		15.9724	11		0.064	-0.03326	14.6624	0.058
3.99974	12		16.128	12		0.064	0.03326	15.2422	0.058
4.00179	13		16.1362	13		0.0768	-0.03113	15.8234	0.058
4.00384	14		16.3758	14		0.0768	0.02991	16.4245	0.074
4.00589	15		16.3799	15		0.0896	-0.02899	17.0242	0.084
4.00794	16		16.5192	16		0.0896	0.02808	17.6168	0.084
4.00998	17		16.6093	17		0.1024	-0.02899	18.2194	0.084
4.01203	18		16.7445	18		0.1024	0.03052	18.8291	0.096
4.01408	19		16.853	19		0.1152	-0.02991	19.4309	0.101
4.01613	20		16.8653	20		0.1152	0.03021	20.057	0.101
4.01818	21		16.8817	21		0.128	-0.03754	20.6603	0.108
4.02022	22		16.9861	22		0.128	0.02869	21.2728	0.115
4.02227	23		17.0332	23		0.1408	-0.0296	21.8953	0.125
4.02432	24		17.4879	24		0.1408	0.03143	22.5207	0.125
4.02637	25		17.5882	25		0.1536	-0.03296	23.151	0.125
4.02842	26		17.6312	26		0.1536	0.03143	23.7927	0.134
4.03046	27		17.6804	27		0.1664	-0.03052	24.4181	0.141
4.03251	28		17.6824	28		0.1664	0.03021	25.0541	0.141
4.03456	29		17.6845	29		0.1792	-0.02777	25.698	0.149
4.03661	30		17.7562	30		0.1792	0.03021	26.3326	0.163
4.03866	31		17.7766	31		0.192	-0.02899	26.9936	0.169
4.0407	32		17.7971	32		0.192	0.03448	27.6318	0.169
4.04275	33		17.7992	33		0.2048	-0.02899	28.2728	0.174
4.0448	34		17.8012	34		0.2048	0.02777	28.9338	0.195
4.04685	35		17.8196	35		0.2176	-0.03265	29.5933	0.198
4.0489	36		17.8237	36		0.2176	0.0293	30.2657	0.198
4.05094	37		17.8483	37		0.2304	-0.03296	30.9359	0.198
4.05299	38		17.8545	38		0.2304	0.0296	31.5954	0.206
4.05504	39		17.8565	39		0.2432	-0.02991	32.2742	0.212
4.05709	40		17.9589	40		0.2432	0.03113	32.9644	0.212
4.05914	41		18.0204	41		0.256	-0.03235	33.6531	0.219
4.06118	42		18.0306	42		0.256	0.03357	34.3675	0.222
4.06323	43		18.0326	43		0.2688	-0.02869	35.0527	0.224
4.06528	44		18.1248	44		0.2688	0.03204	35.7486	0.224
4.06733	45		18.1269	45		0.2816	-0.03357	36.4551	0.224
4.06938	46		18.2006	46		0.2816	0.03723	37.1588	0.217
4.07142	47		18.2026	47		0.2944	-0.03021	37.8761	0.228
4.07347	48		18.2047	48		0.2944	0.02777	38.5897	0.228
4.07552	49		18.2067	49		0.3072	-0.03174	39.2785	0.228
4.07757	50		18.2088	50		0.3072	0.03235	39.9808	0.22
4.07962	51		18.2108	51		0.32	-0.03021	40.6966	0.228
4.08166	52		18.2129	52		0.32	0.03082	41.401	0.228
4.08371	53		18.2211	53		0.3328	-0.03235	42.1225	0.238
4.08576	54		18.2477	54		0.3328	0.02838	42.812	0.242
4.08781	55		18.3091	55		0.3456	-0.0296	43.5107	0.247
4.08986	56		18.3112	56		0.3456	0.03021	44.2194	0.247
4.0919	57		18.3706	57		0.3584	-0.03143	44.9259	0.251
4.09395	58		18.3726	58		0.3584	0.02899	45.6382	0.263
4.096	59		18.3747	59		0.3712	-0.0293	46.3504	0.271
4.09805	60		18.5487	60		0.3712	0.02991	47.0356	0.274
4.1001	61		18.5938	61		0.384	-0.03052	47.7336	0.274
4.10214	62		18.6143	62		0.384	0.03204	48.4459	0.274
4.10419	63		18.6429	63		0.3968	-0.03235	49.1482	0.288
4.10624	64		18.7044	64		0.3968	0.03387	49.8654	0.288
4.10829	65		18.7085	65		0.4096	-0.02869	50.5577	0.288
4.11034	66		18.7105	66		0.4096	0.02838	51.2507	0.298
4.11238	67		18.7126	67		0.4224	-0.03082	51.9672	0.294
4.11443	68		18.7228	68		0.4224	0.02899	52.6859	0.294
4.11648	69		18.7249	69		0.4352	-0.03143	53.4095	0.301
4.11853	70		18.7658	70		0.4352	0.03021	54.1311	0.302
4.12058	71		18.8395	71		0.448	-0.03235	54.8333	0.305
4.12262	72		18.86	72		0.448	0.03357	55.5727	0.305
4.12467	73		18.8989	73		0.4608	-0.03632	56.3376	0.308
4.12672	74		18.9071	74		0.4608	0.02899	56.9395	0.314
4.12877	75		18.9174	75		0.4736	-0.03082	57.7222	0.332
4.13082	76		18.9194	76		0.4736	0.02808	58.6367	0.332
4.13286	77		18.9215	77		0.4864	-0.03021	59.3967	0.334
4.13491	78		18.9317	78		0.4864	0.03326	60.1781	0.334
4.13696	79		18.9358	79		0.4992	-0.03052	60.963	0.342
4.13901	80		18.9379	80		0.4992	0.03052	61.755	0.342
4.14106	81		18.9604	81		0.512	-0.03601	62.4103	0.342
4.1431	82		18.9624	82		0.512	0.03021	63.3462	0.342
4.14515	83		18.9891	83		0.5248	-0.03662	63.9815	0.359
4.1472	84		19.0013	84		0.5248	0.03143	64.9601	0.375
4.14925	85		19.0177	85		0.5376	-0.03326	65.6026	0.385
4.1513	86		19.0198	86		0.5376	0.03021	66.4266	0.39
4.15334	87		19.0607	87		0.5504	-0.0293	67.3953	0.396
4.15539	88		19.0628	88		0.5504	0.03326	68.0271	0.399
4.15744	89		19.071	89		0.5632	-0.03204	68.8362	0.399
4.15949	90		19.0751	90		0.5632	0.03082	69.6588	0.399
4.16154	91		19.1631	91		0.576	-0.03021	70.4637	0.399
4.16358	92		19.1652	92		0.576	0.0293	71.2984	0.392
4.16563	93		19.2143	93		0.5888	-0.03052	72.0883	0.411
4.16768	94		19.2164	94		0.5888	0.02838	72.8903	0.411
4.16973	95		19.2348	95		0.6016	-0.03296	73.718	0.412
4.17178	96		19.3106	96		0.6016	0.03235	74.5406	0.428
4.17382	97		19.3475	97		0.6144	-0.02838	75.3711	0.44
4.17587	98		19.3495	98		0.6144	0.03448	76.2016	0.44
4.17792	99		19.3536	99		0.6272	-0.03021	77.0135	0.436
4.17997	100		19.3557	100		0.6272	0.02808	77.8469	0.437
4.18202	101		19.4437	101		0.64	-0.03235	78.693	0.453
4.18406	102		19.4499	102		0.64	0.02808	79.5299	0.453
4.18611	103		19.4601	103		0.6528	-0.03052	80.3924	0.453
4.18816	104		19.4703	104		0.6528	0.03174	81.2265	0.463
4.19021	105		19.4949	105		0.6656	-0.03204	82.067	0.499
4.19226	106		19.497	106		0.6656	0.02991	82.9302	0.499
4.1943	107		19.5441	107		0.6784	-0.02808	83.7935	0.499
4.19635	108		19.7468	108		0.6784	0.03357	84.6581	0.506
4.1984	109		19.7571	109		0.6912	-0.03143	85.5256	0.528
4.20045	110		19.7591	110		0.6912	0.02869	86.3675	0.528
4.2025	111		19.7714	111		0.704	-0.0296	87.2258	0.528
4.20454	112		19.7734	112		0.704	0.03021	88.1033	0.537
4.20659	113		19.8554	113		0.7168	-0.0293	89.136	0.554
4.20864	114		19.8963	114		0.7168	0.02899	89.8554	0.554
4.21069	115		19.8984	115		0.7296	-0.03113	90.8917	0.554
4.21274	116		19.9045	116		0.7296	0.03448	91.7593	0.58
4.21478	117		19.9066	117		0.7424	-0.03113	92.6524	0.603
4.21683	118		19.9434	118		0.7424	0.03113	93.537	0.603
4.21888	119		19.9455	119		0.7552	-0.0296	94.4373	0.602
4.22093	120		19.9659	120		0.7552	0.03021	95.344	0.603
4.22298	121		19.9762	121		0.768	-0.03296	96.2329	0.614
4.22502	122		19.9782	122		0.768	0.03021	97.1339	0.614
4.22707	123		20.0049	123		0.7808	-0.02899	98.0541	0.609
4.22912	124		20.0069	124		0.7808	0.03357	98.9544	0.61
4.23117	125		20.0499	125		0.7936	-0.0296	99.8882	0.611
4.23322	126		20.0786	126		0.7936	0.03296	100.798	0.611
4.23526	127		20.2527	127		0.8064	-0.0293	101.704	0.618
4.23731	128		20.4022	128		0.8064	0.03143	102.632	0.626
4.23936	129		20.4554	129		0.8192	-0.0293	103.553	0.616
4.24141	130		20.5292	130		0.8192	0.0293	104.483	0.615
4.24346	131		20.5373	131		0.832	-0.03357	105.419	0.615
4.2455	132		20.5394	132		0.832	0.03632	106.333	0.617
4.24755	133		20.564	133		0.8448	-0.03021	107.262	0.623
4.2496	134		20.566	134		0.8448	0.0296	108.216	0.623
4.25165	135		20.5803	135		0.8576	-0.02869	109.145	0.623
4.2537	136		20.5824	136		0.8576	0.0296	110.108	0.634
4.25574	137		20.5906	137		0.8704	-0.03052	111.036	0.634
4.25779	138		20.7319	138		0.8704	0.0293	111.969	0.659
4.25984	139		20.7606	139		0.8832	-0.03357	112.92	0.659
4.26189	140		20.7811	140		0.8832	0.03143	113.867	0.662
4.26394	141		20.7831	141		0.896	-0.03418	114.809	0.662
4.26598	142		20.7954	142		0.896	0.03052	115.77	0.663
4.26803	143		20.7995	143		0.9088	-0.02777	116.702	0.663
4.27008	144		20.8015	144		0.9088	0.03174	117.65	0.672
4.27213	145		20.8118	145		0.9216	-0.03082	118.62	0.679
4.27418	146		20.822	146		0.9216	0.03082	119.536	0.679
4.27622	147		20.8241	147		0.9344	-0.03021	120.515	0.679
4.27827	148		20.8282	148		0.9344	0.03296	121.472	0.679
4.28032	149		20.8445	149		0.9472	-0.02899	122.432	0.694
4.28237	150		20.8486	150		0.9472	0.03357	123.412	0.706
4.28442	151		20.865	151		0.96	-0.0351	124.402	0.707
4.28646	152		20.8671	152		0.96	0.03082	125.391	0.715
4.28851	153		20.9695	153		0.9728	-0.02869	126.385	0.715
4.29056	154		20.9715	154		0.9728	0.03021	127.35	0.713
4.29261	155		20.9756	155		0.9856	-0.03021	128.342	0.723
4.29466	156		20.9777	156		0.9856	0.03113	129.35	0.736
4.2967	157		20.9797	157		0.9984	-0.02899	130.34	0.736
4.29875	158		21.0125	158		0.9984	0.03021	131.353	0.75
4.3008	159		21.0145	159		1.0112	-0.03265	132.331	0.75
4.30285	160		21.0391	160		1.0112	0.02991	133.307	0.771
4.3049	161		21.0575	161		1.024	-0.03113	134.301	0.771
4.30694	162		21.1313	162		1.024	0.03052	135.292	0.771
4.30899	163		21.2501	163		1.0368	-0.03357	136.277	0.779
4.31104	164		21.2521	164		1.0368	0.0296	137.271	0.787
4.31309	165		21.2541	165		1.0496	-0.03418	138.23	0.796
4.31514	166		21.2603	166		1.0496	0.0296	139.198	0.802
4.31718	167		21.2623	167		1.0624	-0.03235	140.187	0.809
4.31923	168		21.2644	168		1.0624	0.03082	141.147	0.809
4.32128	169		21.2828	169		1.0752	-0.0293	142.132	0.826
4.32333	170		21.2849	170		1.0752	0.0293	143.066	0.837
4.32538	171		21.289	171		1.088	-0.02869	143.989	0.837
4.32742	172		21.3893	172		1.088	0.02716	144.926	0.843
4.32947	173		21.4159	173		1.1008	-0.02991	145.845	0.849
4.33152	174		21.418	174		1.1008	0.03357	146.734	0.849
4.33357	175		21.5306	175		1.1136	-0.02747	147.663	0.851
4.33562	176		21.5429	176		1.1136	0.03265	148.556	0.86
4.33766	177		21.5593	177		1.1264	-0.03418	149.471	0.868
4.33971	178		21.5613	178		1.1264	0.03235	150.402	0.88
4.34176	179		21.5839	179		1.1392	-0.02808	151.321	0.88
4.34381	180		21.5859	180		1.1392	0.03174	152.239	0.884
4.34586	181		21.6003	181		1.152	-0.0354	153.135	0.884
4.3479	182		21.6023	182		1.152	0.03143	154.038	0.916
4.34995	183		21.6371	183		1.1648	-0.03296	154.966	0.916
4.352	184		21.6392	184		1.1648	0.02991	155.899	0.916
4.35405	185		21.6412	185		1.1776	-0.03387	156.805	0.914
4.3561	186		21.6535	186		1.1776	0.03357	157.734	0.929
4.35814	187		21.6596	187		1.1904	-0.03204	158.588	0.935
4.36019	188		21.6617	188		1.1904	0.03143	159.452	0.935
4.36224	189		21.6822	189		1.2032	-0.03204	160.351	0.935
4.36429	190		21.7088	190		1.2032	0.03113	161.25	0.936
4.36634	191		21.8563	191		1.216	-0.02716	162.13	0.936
4.36838	192		21.8583	192		1.216	0.0296	163.004	0.936
4.37043	193		21.8747	193		1.2288	-0.03082	163.877	0.945
4.37248	194		21.8972	194		1.2288	0.03143	164.774	0.958
4.37453	195		21.9075	195		1.2416	-0.03357	165.683	0.958
4.37658	196		21.9095	196		1.2416	0.03235	166.569	0.958
4.37862	197		21.9177	197		1.2544	-0.02869	167.442	0.945
4.38067	198		21.9402	198		1.2544	0.02747	168.274	0.952
4.38272	199		21.9505	199		1.2672	-0.03662	169.136	0.952
4.38477	200		21.9812	200		1.2672	0.02991	170.023	0.957
4.38682	201		21.9832	201		1.28	-0.03448	170.888	0.958
4.38886	202		21.9873	202		1.28	0.02899	171.754	0.958
4.39091	203		22.0242	203		1.2928	-0.03235	172.599	0.958
4.39296	204		22.0262	204		1.2928	0.03204	173.409	0.982
4.39501	205		22.0283	205		1.3056	-0.03326	174.229	0.993
4.39706	206		22.0529	206		1.3056	0.03265	175.047	1.004
4.3991	207		22.057	207		1.3184	-0.03204	175.83	1.004
4.40115	208		22.1082	208		1.3184	0.03265	176.618	1.014
4.4032	209		22.1102	209		1.3312	-0.03174	177.252	1.026
4.40525	210		22.1205	210		1.3312	0.0296	177.939	1.037
4.4073	211		22.1225	211		1.344	-0.03357	178.699	1.046
4.40934	212		22.1266	212		1.344	0.02869	179.439	1.046
4.41139	213		22.1532	213		1.3568	-0.02838	180.073	1.062
4.41344	214		22.1635	214		1.3568	0.03143	180.297	1.073
4.41549	215		22.1655	215		1.3696	-0.03021	180.878	1.08
4.41754	216		22.1839	216		1.3696	0.02991	181.573	1.08
4.41958	217		22.186	217		1.3824	-0.03174	182.276	1.08
4.42163	218		22.1942	218		1.3824	0.0354	182.931	1.101
4.42368	219		22.2024	219		1.3952	-0.02838	183.599	1.114
4.42573	220		22.2044	220		1.3952	0.0293	184.201	1.114
4.42778	221		22.231	221		1.408	-0.03479	184.79	1.114
4.42982	222		22.2331	222		1.408	0.03204	185.353	1.124
4.43187	223		22.2474	223		1.4208	-0.0354	185.887	1.153
4.43392	224		22.2577	224		1.4208	0.03113	186.407	1.153
4.43597	225		22.2679	225		1.4336	-0.02899	186.908	1.153
4.43802	226		22.274	226		1.4336	0.03113	187.355	1.186
4.44006	227		22.2761	227		1.4464	-0.02991	187.779	1.203
4.44211	228		22.3171	228		1.4464	0.0293	188.206	1.203
4.44416	229		22.3355	229		1.4592	-0.03082	188.587	1.203
4.44621	230		22.3478	230		1.4592	0.0293	188.991	1.218
4.44826	231		22.3498	231		1.472	-0.03418	189.345	1.25
4.4503	232		22.3519	232		1.472	0.03052	189.674	1.25
4.45235	233		22.3826	233		1.4848	-0.02838	189.974	1.25
4.4544	234		22.3846	234		1.4848	0.03113	190.174	1.269
4.45645	235		22.3887	235		1.4976	-0.02808	190.168	1.297
4.4585	236		22.4317	236		1.4976	0.02869	190.166	1.309
4.46054	237		22.4338	237		1.5104	-0.02869	190.204	1.309
4.46259	238		22.4358	238		1.5104	0.03326	190.237	1.327
4.46464	239		22.4379	239		1.5232	-0.03265	190.293	1.347
4.46669	240		22.4481	240		1.5232	0.03265	190.347	1.347
4.46874	241		22.4502	241		1.536	-0.03357	190.424	1.366
4.47078	242		22.4563	242		1.536	0.03021	190.559	1.381
4.47283	243		22.4625	243		1.5488	-0.03204	190.623	1.4
4.47488	244		22.4645	244		1.5488	0.03174	190.745	1.4
4.47693	245		22.4666	245		1.5616	-0.03113	190.902	1.418
4.47898	246		22.4768	246		1.5616	0.03204	191.053	1.416
4.48102	247		22.4789	247		1.5744	-0.03052	191.201	1.421
4.48307	248		22.4809	248		1.5744	0.02838	191.3	1.421
4.48512	249		22.487	249		1.5872	-0.03021	191.404	1.434
4.48717	250		22.4891	250		1.5872	0.03021	191.531	1.451
4.48922	251		22.5321	251		1.6	-0.03082	191.664	1.466
4.49126	252		22.5833	252		1.6	0.02899	191.792	1.473
4.49331	253		22.6202	253		1.6128	-0.03265	191.922	1.478
4.49536	254		22.6222	254		1.6128	0.02777	192.01	1.478
4.49741	255		22.6345	255		1.6256	-0.03052	192.083	1.486
4.49946	256		22.6365	256		1.6256	0.03235	192.157	1.486
4.5015	257		22.6488	257		1.6384	-0.02991	192.28	1.494
4.50355	258		22.6898	258		1.6384	0.03174	192.41	1.498
4.5056	259		22.6918	259		1.6512	-0.02991	192.472	1.507
4.50765	260		22.6959	260		1.6512	0.03235	192.462	1.531
4.5097	261		22.698	261		1.664	-0.03082	192.539	1.548
4.51174	262		22.7	262		1.664	0.0296	192.617	1.548
4.51379	263		22.7041	263		1.6768	-0.03082	192.739	1.561
4.51584	264		22.7062	264		1.6768	0.03021	192.855	1.574
4.51789	265		22.7205	265		1.6896	-0.02838	192.944	1.594
4.51994	266		22.7246	266		1.6896	0.02838	193.013	1.594
4.52198	267		22.7308	267		1.7024	-0.0351	193.066	1.607
4.52403	268		22.7328	268		1.7024	0.0296	193.091	1.626
4.52608	269		22.7349	269		1.7152	-0.03113	193.132	1.626
4.52813	270		22.7369	270		1.7152	0.03143	193.153	1.64
4.53018	271		22.743	271		1.728	-0.02838	193.194	1.656
4.53222	272		22.7553	272		1.728	0.03113	193.225	1.68
4.53427	273		22.7635	273		1.7408	-0.03448	193.229	1.694
4.53632	274		22.7697	274		1.7408	0.0296	193.246	1.694
4.53837	275		22.7717	275		1.7536	-0.03693	193.236	1.705
4.54042	276		22.7738	276		1.7536	0.02991	193.229	1.719
4.54246	277		22.7758	277		1.7664	-0.02991	193.25	1.729
4.54451	278		22.784	278		1.7664	0.03082	193.274	1.729
4.54656	279		22.786	279		1.7792	-0.0351	193.308	1.729
4.54861	280		22.825	280		1.7792	0.03082	193.396	1.738
4.55066	281		22.8393	281		1.792	-0.03387	193.457	1.763
4.5527	282		22.8413	282		1.792	0.0293	193.518	1.763
4.55475	283		22.8721	283		1.8048	-0.03357	193.597	1.777
4.5568	284		22.8762	284		1.8048	0.0296	193.584	1.787
4.55885	285		22.8905	285		1.8176	-0.03143	193.54	1.799
4.5609	286		22.8925	286		1.8176	0.0293	193.6	1.799
4.56294	287		22.8946	287		1.8304	-0.03265	193.702	1.799
4.56499	288		22.9048	288		1.8304	0.03204	193.869	1.805
4.56704	289		22.9294	289		1.8432	-0.03143	194.058	1.834
4.56909	290		22.9908	290		1.8432	0.03479	194.191	1.856
4.57114	291		22.9929	291		1.856	-0.03174	194.265	1.873
4.57318	292		23.0216	292		1.856	0.03357	194.364	1.873
4.57523	293		23.0339	293		1.8688	-0.03113	194.464	1.889
4.57728	294		23.042	294		1.8688	0.03387	194.589	1.889
4.57933	295		23.0461	295		1.8816	-0.03174	194.725	1.906
4.58138	296		23.0871	296		1.8816	0.0293	194.887	1.906
4.58342	297		23.124	297		1.8944	-0.03296	195.021	1.933
4.58547	298		23.126	298		1.8944	0.03265	195.136	1.933
4.58752	299		23.1281	299		1.9072	-0.0293	195.261	1.933
4.58957	300		23.1404	300		1.9072	0.03204	195.385	1.948
4.59162	301		23.1424	301		1.92	-0.03326	195.504	1.977
4.59366	302		23.1649	302		1.92	0.03265	195.637	1.977
4.59571	303		23.2202	303		1.9328	-0.02991	195.729	2.011
4.59776	304		23.2428	304		1.9328	0.03296	195.829	2.011
4.59981	305		23.2448	305		1.9456	-0.0296	195.947	2.011
4.60186	306		23.2899	306		1.9456	0.03082	196.045	2.023
4.6039	307		23.2919	307		1.9584	-0.03235	196.141	2.023
4.60595	308		23.296	308		1.9584	0.03052	196.223	2.023
4.608	309		23.3083	309		1.9712	-0.03326	196.287	2.042
4.61005	310		23.3206	310		1.9712	0.03296	196.381	2.042
4.6121	311		23.3247	311		1.984	-0.03143	196.501	2.054
4.61414	312		23.3329	312		1.984	0.03387	196.642	2.07
4.61619	313		23.3513	313		1.9968	-0.03326	196.707	2.091
4.61824	314		23.3533	314		1.9968	0.03113	196.736	2.091
4.62029	315		23.3554	315		2.0096	-0.02838	196.769	2.113
4.62234	316		23.3574	316		2.0096	0.02899	196.827	2.133
4.62438	317		23.3636	317		2.0224	-0.03479	196.888	2.143
4.62643	318		23.3697	318		2.0224	0.03204	196.963	2.143
4.62848	319		23.3902	319		2.0352	-0.03326	197.027	2.17
4.63053	320		23.425	320		2.0352	0.02747	197.061	2.192
4.63258	321		23.468	321		2.048	-0.03113	197.106	2.21
4.63462	322		23.4701	322		2.048	0.03265	197.172	2.23
4.63667	323		23.4803	323		2.0608	-0.03326	197.239	2.23
4.63872	324		23.5336	324		2.0608	0.02808	197.317	2.23
4.64077	325		23.5356	325		2.0736	-0.03723	197.365	2.266
4.64282	326		23.5704	326		2.0736	0.03021	197.408	2.266
4.64486	327		23.5848	327		2.0864	-0.02899	197.462	2.285
4.64691	328		23.5971	328		2.0864	0.03052	197.499	2.298
4.64896	329		23.6012	329		2.0992	-0.02838	197.533	2.313
4.65101	330		23.6053	330		2.0992	0.02808	197.522	2.323
4.65306	331		23.6544	331		2.112	-0.03296	197.474	2.323
4.6551	332		23.6585	332		2.112	0.03143	197.407	2.344
4.65715	333		23.6708	333		2.1248	-0.03326	197.424	2.352
4.6592	334		23.6892	334		2.1248	0.0354	197.439	2.371
4.66125	335		23.6913	335		2.1376	-0.0293	197.474	2.371
4.6633	336		23.6933	336		2.1376	0.03204	197.456	2.387
4.66534	337		23.7404	337		2.1504	-0.03357	197.409	2.387
4.66739	338		23.8019	338		2.1504	0.02838	197.377	2.4
4.66944	339		23.8039	339		2.1632	-0.03143	197.353	2.413
4.67149	340		23.8059	340		2.1632	0.03265	197.332	2.43
4.67354	341		23.8121	341		2.176	-0.02686	197.345	2.444
4.67558	342		23.8285	342		2.176	0.02899	197.353	2.454
4.67763	343		23.8305	343		2.1888	-0.02808	197.362	2.454
4.67968	344		23.8367	344		2.1888	0.03052	197.364	2.47
4.68173	345		23.8408	345		2.2016	-0.03326	197.362	2.487
4.68378	346		23.8694	346		2.2016	0.02899	197.377	2.497
4.68582	347		23.8715	347		2.2144	-0.03113	197.408	2.497
4.68787	348		23.935	348		2.2144	0.03082	197.427	2.52
4.68992	349		23.937	349		2.2272	-0.02777	197.434	2.534
4.69197	350		23.9473	350		2.2272	0.03235	197.443	2.534
4.69402	351		23.9493	351		2.24	-0.03113	197.456	2.534
4.69606	352		23.9862	352		2.24	0.03174	197.486	2.574
4.69811	353		24.0005	353		2.2528	-0.0296	197.509	2.574
4.70016	354		24.0169	354		2.2528	0.03021	197.516	2.614
4.70221	355		24.0189	355		2.2656	-0.03723	197.519	2.614
4.70426	356		24.021	356		2.2656	0.03052	197.503	2.614
4.7063	357		24.0353	357		2.2784	-0.0354	197.514	2.655
4.70835	358		24.0394	358		2.2784	0.02991	197.548	2.675
4.7104	359		24.0538	359		2.2912	-0.03357	197.583	2.675
4.71245	360		24.0558	360		2.2912	0.03479	197.61	2.675
4.7145	361		24.0579	361		2.304	-0.03815	197.64	2.675
4.71654	362		24.0599	362		2.304	0.03052	197.67	2.693
4.71859	363		24.0804	363		2.3168	-0.03082	197.725	2.708
4.72064	364		24.0824	364		2.3168	0.03174	197.773	2.708
4.72269	365		24.0886	365		2.3296	-0.0354	197.802	2.724
4.72474	366		24.0906	366		2.3296	0.03235	197.845	2.743
4.72678	367		24.0927	367		2.3424	-0.02899	197.863	2.758
4.72883	368		24.1172	368		2.3424	0.03235	197.916	2.758
4.73088	369		24.1213	369		2.3552	-0.03174	197.982	2.778
4.73293	370		24.1234	370		2.3552	0.03082	198.028	2.796
4.73498	371		24.1316	371		2.368	-0.03265	198.091	2.805
4.73702	372		24.1357	372		2.368	0.02777	198.17	2.823
4.73907	373		24.1377	373		2.3808	-0.03174	198.225	2.823
4.74112	374		24.15	374		2.3808	0.03235	198.295	2.823
4.74317	375		24.1643	375		2.3936	-0.03235	198.353	2.836
4.74522	376		24.1664	376		2.3936	0.02991	198.458	2.865
4.74726	377		24.1684	377		2.4064	-0.03448	198.58	2.865
4.74931	378		24.191	378		2.4064	0.03052	198.693	2.879
4.75136	379		24.193	379		2.4192	-0.02777	198.822	2.89
4.75341	380		24.2033	380		2.4192	0.02594	198.996	2.904
4.75546	381		24.2053	381		2.432	-0.03296	199.107	2.904
4.7575	382		24.2115	382		2.432	0.03113	199.231	2.904
4.75955	383		24.2135	383		2.4448	-0.03082	199.376	2.919
4.7616	384		24.2299	384		2.4448	0.03052	199.497	2.941
4.76365	385		24.234	385		2.4576	-0.03235	199.619	2.941
4.7657	386		24.236	386		2.4576	0.03235	199.682	2.972
4.76774	387		24.2381	387		2.4704	-0.03235	199.777	2.972
4.76979	388		24.2401	388		2.4704	0.03448	199.904	2.989
4.77184	389		24.2627	389		2.4832	-0.0351	200.017	2.989
4.77389	390		24.2729	390		2.4832	0.03357	200.13	2.989
4.77594	391		24.3077	391		2.496	-0.03235	200.219	3.022
4.77798	392		24.3179	392		2.496	0.02899	200.271	3.037
4.78003	393		24.32	393		2.5088	-0.02991	200.346	3.037
4.78208	394		24.3343	394		2.5088	0.03021	200.442	3.037
4.78413	395		24.3364	395		2.5216	-0.03387	200.508	3.054
4.78618	396		24.3384	396		2.5216	0.03143	200.613	3.081
4.78822	397		24.3446	397		2.5344	-0.03174	200.67	3.081
4.79027	398		24.3466	398		2.5344	0.03448	200.731	3.081
4.79232	399		24.3487	399		2.5472	-0.03632	200.818	3.101
4.79437	400		24.3507	400		2.5472	0.03174	200.901	3.127
4.79642	401		24.363	401		2.56	-0.02808	200.954	3.127
4.79846	402		24.3651	402		2.56	0.02777	200.989	3.127
4.80051	403		24.3958	403		2.5728	-0.03021	200.976	3.14
4.80256	404		24.3978	404		2.5728	0.03326	201.001	3.161
4.80461	405		24.3999	405		2.5856	-0.03357	201.042	3.161
4.80666	406		24.4019	406		2.5856	0.03387	201.087	3.161
4.8087	407		24.4203	407		2.5984	-0.03174	201.187	3.178
4.81075	408		24.4838	408		2.5984	0.03082	201.278	3.207
4.8128	409		24.4879	409		2.6112	-0.03021	201.362	3.207
4.81485	410		24.49	410		2.6112	0.0293	201.467	3.222
4.8169	411		24.4941	411		2.624	-0.03296	201.552	3.237
4.81894	412		24.5023	412		2.624	0.03204	201.651	3.237
4.82099	413		24.5125	413		2.6368	-0.03204	201.756	3.298
4.82304	414		24.5227	414		2.6368	0.03204	201.803	3.298
4.82509	415		24.5268	415		2.6496	-0.03235	201.861	3.322
4.82714	416		24.5289	416		2.6496	0.03052	201.957	3.357
4.82918	417		24.5309	417		2.6624	-0.03326	202.059	3.357
4.83123	418		24.533	418		2.6624	0.0296	202.182	3.377
4.83328	419		24.535	419		2.6752	-0.0296	202.246	3.418
4.83533	420		24.5371	420		2.6752	0.03052	202.372	3.418
4.83738	421		24.5391	421		2.688	-0.03113	202.527	3.418
4.83942	422		24.5412	422		2.688	0.0293	202.67	3.436
4.84147	423		24.5453	423		2.7008	-0.02869	202.823	3.45
4.84352	424		24.5473	424		2.7008	0.0296	202.959	3.471
4.84557	425		24.5596	425		2.7136	-0.03204	203.031	3.471
4.84762	426		24.5617	426		2.7136	0.02838	203.123	3.491
4.84966	427		24.5637	427		2.7264	-0.03265	203.222	3.499
4.85171	428		24.6047	428		2.7264	0.02686	203.299	3.493
4.85376	429		24.6067	429		2.7392	-0.03204	203.402	3.493
4.85581	430		24.617	430		2.7392	0.03265	203.478	3.501
4.85786	431		24.6211	431		2.752	-0.0293	203.501	3.495
4.8599	432		24.6333	432		2.752	0.0293	203.548	3.495
4.86195	433		24.6497	433		2.7648	-0.03296	203.64	3.511
4.864	434		24.6907	434		2.7648	0.03143	203.736	3.537
4.86605	435		24.6927	435		2.7776	-0.03021	203.826	3.548
4.8681	436		24.6968	436		2.7776	0.03082	203.901	3.566
4.87014	437		24.7091	437		2.7904	-0.02991	204.012	3.586
4.87219	438		24.7112	438		2.7904	0.0293	204.145	3.586
4.87424	439		24.7132	439		2.8032	-0.03052	204.237	3.586
4.87629	440		24.746	440		2.8032	0.02899	204.38	3.612
4.87834	441		24.748	441		2.816	-0.03784	204.499	3.612
4.88038	442		24.7542	442		2.816	0.03357	204.617	3.612
4.88243	443		24.7603	443		2.8288	-0.03235	204.764	3.627
4.88448	444		24.7624	444		2.8288	0.03387	204.934	3.659
4.88653	445		24.8074	445		2.8416	-0.03143	205.088	3.659
4.88858	446		24.8095	446		2.8416	0.03265	205.263	3.676
4.89062	447		24.8259	447		2.8544	-0.02777	205.385	3.676
4.89267	448		24.8279	448		2.8544	0.03021	205.537	3.684
4.89472	449		24.8402	449		2.8672	-0.03143	205.736	3.693
4.89677	450		24.8627	450		2.8672	0.03082	205.899	3.693
4.89882	451		24.8873	451		2.88	-0.03448	206.049	3.693
4.90086	452		24.8975	452		2.88	0.02991	206.21	3.706
4.90291	453		24.9037	453		2.8928	-0.02869	206.372	3.738
4.90496	454		24.9057	454		2.8928	0.03082	206.551	3.752
4.90701	455		24.916	455		2.9056	-0.0296	206.704	3.752
4.90906	456		24.9201	456		2.9056	0.02991	206.85	3.752
4.9111	457		24.9262	457		2.9184	-0.03174	207.006	3.79
4.91315	458		24.9283	458		2.9184	0.03204	207.113	3.79
4.9152	459		24.9303	459		2.9312	-0.02991	207.214	3.79
4.91725	460		24.9323	460		2.9312	0.03052	207.348	3.828
4.9193	461		24.9426	461		2.944	-0.03174	207.484	3.841
4.92134	462		24.9446	462		2.944	0.03174	207.621	3.841
4.92339	463		24.9467	463		2.9568	-0.02838	207.754	3.841
4.92544	464		24.9508	464		2.9568	0.02899	207.873	3.865
4.92749	465		24.9528	465		2.9696	-0.0293	208.01	3.898
4.92954	466		24.9549	466		2.9696	0.02869	208.146	3.898
4.93158	467		24.9569	467		2.9824	-0.03052	208.252	3.898
4.93363	468		24.961	468		2.9824	0.02869	208.375	3.903
4.93568	469		24.9672	469		2.9952	-0.03174	208.46	3.944
4.93773	470		24.9815	470		2.9952	0.0351	208.54	3.944
4.93978	471		24.9836	471		3.008	-0.03204	208.659	3.944
4.94182	472		24.9856	472		3.008	0.0293	208.776	3.956
4.94387	473		24.9876	473		3.0208	-0.0293	208.904	3.969
4.94592	474		24.9897	474		3.0208	0.03021	209.038	3.969
4.94797	475		24.9917	475		3.0336	-0.03052	209.132	3.969
4.95002	476		24.9938	476		3.0336	0.03296	209.227	3.969
4.95206	477		24.9958	477		3.0464	-0.0293	209.326	4.015
4.95411	478		24.9999	478		3.0464	0.03052	209.402	4.015
4.95616	479		25.004	479		3.0592	-0.02808	209.479	4.015
4.95821	480		25.0061	480		3.0592	0.03601	209.542	4.025
4.96026	481		25.0143	481		3.072	-0.0296	209.583	4.053
4.9623	482		25.0163	482		3.072	0.03601	209.636	4.074
4.96435	483		25.0184	483		3.0848	-0.03113	209.702	4.074
4.9664	484		25.0204	484		3.0848	0.0293	209.766	4.074
4.96845	485		25.0225	485		3.0976	-0.03235	209.858	4.115
4.9705	486		25.0286	486		3.0976	0.03235	209.938	4.115
4.97254	487		25.047	487		3.1104	-0.03082	210.015	4.115
4.97459	488		25.0491	488		3.1104	0.03296	210.1	4.146
4.97664	489		25.0593	489		3.1232	-0.03601	210.174	4.194
4.97869	490		25.0839	490		3.1232	0.03265	210.266	4.194
4.98074	491		25.086	491		3.136	-0.02777	210.372	4.194
4.98278	492		25.088	492		3.136	0.02869	210.489	4.219
4.98483	493		25.0901	493		3.1488	-0.03113	210.614	4.244
4.98688	494		25.0982	494		3.1488	0.03021	210.766	4.258
4.98893	495		25.1023	495		3.1616	-0.0296	210.888	4.258
4.99098	496		25.131	496		3.1616	0.03052	211.053	4.258
4.99302	497		25.1331	497		3.1744	-0.03784	211.178	4.272
4.99507	498		25.1658	498		3.1744	0.0293	211.283	4.278
4.99712	499		25.1781	499		3.1872	-0.03052	211.4	4.278
4.99917	500		25.1925	500		3.1872	0.03296	211.497	4.278
5.00122	501		25.2027	501		3.2	-0.02991	211.64	4.281
5.00326	502		25.2314	502		3.2	0.03296	211.798	4.278
5.00531	503		25.2334	503		3.2128	-0.03235	211.935	4.283
5.00736	504		25.2498	504		3.2128	0.02838	212.076	4.281
5.00941	505		25.2682	505		3.2256	-0.03296	212.224	4.286
5.01146	506		25.2744	506		3.2256	0.02899	212.36	4.286
5.0135	507		25.2949	507		3.2384	-0.03143	212.546	4.301
5.01555	508		25.3235	508		3.2384	0.03204	212.695	4.338
5.0176	509		25.3358	509		3.2512	-0.02869	212.86	4.338
5.01965	510		25.3727	510		3.2512	0.02808	213.058	4.338
5.0217	511		25.3788	511		3.264	-0.03204	213.214	4.367
5.02374	512		25.3809	512		3.264	0.03082	213.434	4.405
5.02579	513		25.4054	513		3.2768	-0.03113	213.689	4.414
5.02784	514		25.4075	514		3.2768	0.02747	213.857	4.414
5.02989	515		25.4177	515		3.2896	-0.03204	214.08	4.414
5.03194	516		25.4198	516		3.2896	0.0296	214.299	4.434
5.03398	517		25.43	517		3.3024	-0.03571	214.531	4.455
5.03603	518		25.4607	518		3.3024	0.02716	214.693	4.455
5.03808	519		25.473	519		3.3152	-0.03143	214.895	4.455
5.04013	520		25.4751	520		3.3152	0.02899	215.027	4.468
5.04218	521		25.4853	521		3.328	-0.02991	215.189	4.473
5.04422	522		25.4874	522		3.328	0.0296	215.415	4.485
5.04627	523		25.4976	523		3.3408	-0.03723	215.568	4.485
5.04832	524		25.5017	524		3.3408	0.03143	215.758	4.485
5.05037	525		25.5037	525		3.3536	-0.0351	215.919	4.497
5.05242	526		25.5119	526		3.3536	0.03113	216.109	4.483
5.05446	527		25.514	527		3.3664	-0.02777	216.334	4.479
5.05651	528		25.5529	528		3.3664	0.03113	216.542	4.479
5.05856	529		25.5549	529		3.3792	-0.03082	216.778	4.499
5.06061	530		25.5631	530		3.3792	0.03326	216.974	4.499
5.06266	531		25.5672	531		3.392	-0.03174	217.199	4.53
5.0647	532		25.5754	532		3.392	0.03296	217.536	4.53
5.06675	533		25.5775	533		3.4048	-0.03021	217.761	4.534
5.0688	534		25.5795	534		3.4048	0.03235	218.061	4.546
5.07085	535		25.598	535		3.4176	-0.03082	218.42	4.558
5.0729	536		25.6	536		3.4176	0.03082	218.719	4.558
5.07494	537		25.602	537		3.4304	-0.03326	219.048	4.574
5.07699	538		25.6164	538		3.4304	0.0293	219.413	4.577
5.07904	539		25.6225	539		3.4432	-0.03204	219.784	4.588
5.08109	540		25.6246	540		3.4432	0.03052	220.207	4.588
5.08314	541		25.6266	541		3.456	-0.03204	220.619	4.609
5.08518	542		25.6307	542		3.456	0.0296	221.046	4.609
5.08723	543		25.6369	543		3.4688	-0.03174	221.51	4.625
5.08928	544		25.6389	544		3.4688	0.03265	222	4.629
5.09133	545		25.6532	545		3.4816	-0.03204	222.516	4.642
5.09338	546		25.6573	546		3.4816	0.03052	223.047	4.652
5.09542	547		25.6614	547		3.4944	-0.03052	223.571	4.662
5.09747	548		25.6635	548		3.4944	0.03082	224.135	4.662
5.09952	549		25.6819	549		3.5072	-0.0296	224.739	4.662
5.10157	550		25.684	550		3.5072	0.03235	225.34	4.683
5.10362	551		25.7065	551		3.52	-0.03662	225.989	4.687
5.10566	552		25.7085	552		3.52	0.03296	226.625	4.695
5.10771	553		25.7208	553		3.5328	-0.03143	227.263	4.7
5.10976	554		25.7597	554		3.5328	0.02838	227.933	4.7
5.11181	555		25.7618	555		3.5456	-0.02808	228.619	4.704
5.11386	556		25.77	556		3.5456	0.03113	229.331	4.712
5.1159	557		25.7905	557		3.5584	-0.03326	230.067	4.715
5.11795	558		25.7987	558		3.5584	0.0354	230.793	4.715
5.12	559		25.8007	559		3.5712	-0.02991	231.541	4.726
5.12205	560		25.8027	560		3.5712	0.03113	232.323	4.734
5.1241	561		25.8048	561		3.584	-0.02991	233.095	4.74
5.12614	562		25.8069	562		3.584	0.03296	233.927	4.74
5.12819	563		25.8109	563		3.5968	-0.03052	234.733	4.739
5.13024	564		25.8294	564		3.5968	0.02899	235.546	4.743
5.13229	565		25.8314	565		3.6096	-0.03235	236.373	4.75
5.13434	566		25.8376	566		3.6096	0.02899	237.199	4.751
5.13638	567		25.8417	567		3.6224	-0.03265	238.033	4.751
5.13843	568		25.8519	568		3.6224	0.03357	238.897	4.774
5.14048	569		25.854	569		3.6352	-0.03082	239.731	4.783
5.14253	570		25.858	570		3.6352	0.02747	240.585	4.796
5.14458	571		25.8601	571		3.648	-0.02869	241.467	4.796
5.14662	572		25.8642	572		3.648	0.03357	242.338	4.796
5.14867	573		25.8662	573		3.6608	-0.03601	243.269	4.827
5.15072	574		25.8683	574		3.6608	0.03021	244.173	4.827
5.15277	575		25.8847	575		3.6736	-0.03387	245.084	4.827
5.15482	576		25.8867	576		3.6736	0.03174	246.015	4.841
5.15686	577		25.9011	577		3.6864	-0.03326	246.963	4.866
5.15891	578		25.9072	578		3.6864	0.03052	247.924	4.866
5.16096	579		25.9174	579		3.6992	-0.02777	248.919	4.866
5.16301	580		25.9195	580		3.6992	0.03204	249.899	4.885
5.16506	581		25.9236	581		3.712	-0.03204	250.873	4.911
5.1671	582		25.9256	582		3.712	0.02869	251.885	4.911
5.16915	583		25.9277	583		3.7248	-0.03113	252.877	4.911
5.1712	584		25.9318	584		3.7248	0.02838	253.922	4.909
5.17325	585		25.9338	585		3.7376	-0.03021	254.953	4.913
5.1753	586		25.9605	586		3.7376	0.02899	255.991	4.918
5.17734	587		25.9809	587		3.7504	-0.0296	257.051	4.918
5.17939	588		25.9994	588		3.7504	0.03052	258.124	4.918
5.18144	589		26.0342	589		3.7632	-0.03387	259.195	4.918
5.18349	590		26.0526	590		3.7632	0.03143	260.296	4.938
5.18554	591		26.0547	591		3.776	-0.02899	261.375	4.938
5.18758	592		26.0587	592		3.776	0.02991	262.465	4.938
5.18963	593		26.0608	593		3.7888	-0.03082	263.584	4.938
5.19168	594		26.069	594		3.7888	0.02991	264.694	4.954
5.19373	595		26.0792	595		3.8016	-0.0293	265.827	4.954
5.19578	596		26.0813	596		3.8016	0.03021	266.949	4.961
5.19782	597		26.0915	597		3.8144	-0.03296	268.064	4.961
5.19987	598		26.0936	598		3.8144	0.02869	269.199	4.963
5.20192	599		26.1181	599		3.8272	-0.02747	270.343	4.963
5.20397	600		26.1202	600		3.8272	0.03143	271.476	4.963
5.20602	601		26.1243	601		3.84	-0.03082	272.635	4.971
5.20806	602		26.1448	602		3.84	0.03204	273.762	4.979
5.21011	603		26.1591	603		3.8528	-0.03357	274.904	4.979
5.21216	604		26.1611	604		3.8528	0.03204	276.058	4.979
5.21421	605		26.1632	605		3.8656	-0.03174	277.199	4.976
5.21626	606		26.1755	606		3.8656	0.02869	278.369	4.992
5.2183	607		26.1775	607		3.8784	-0.0296	279.512	4.992
5.22035	608		26.2103	608		3.8784	0.03082	280.638	4.992
5.2224	609		26.2349	609		3.8912	-0.03265	281.78	4.997
5.22445	610		26.2635	610		3.8912	0.03326	282.927	5.015
5.2265	611		26.2984	611		3.904	-0.03662	284.064	5.015
5.22854	612		26.3004	612		3.904	0.03296	285.224	5.015
5.23059	613		26.3025	613		3.9168	-0.03143	286.338	5.027
5.23264	614		26.3086	614		3.9168	0.03418	287.462	5.046
5.23469	615		26.3107	615		3.9296	-0.03113	288.613	5.046
5.23674	616		26.3168	616		3.9296	0.02838	289.754	5.046
5.23878	617		26.3189	617		3.9424	-0.02869	290.915	5.045
5.24083	618		26.327	618		3.9424	0.03052	292.046	5.071
5.24288	619		26.3352	619		3.9552	-0.03296	293.156	5.071
5.24493	620		26.3373	620		3.9552	0.03296	294.296	5.071
5.24698	621		26.3414	621		3.968	-0.03113	295.458	5.104
5.24902	622		26.3475	622		3.968	0.03174	296.605	5.101
5.25107	623		26.3721	623		3.9808	-0.03754	297.779	5.101
5.25312	624		26.3741	624		3.9808	0.03876	298.9	5.109
5.25517	625		26.3844	625		3.9936	-0.0354	300.045	5.109
5.25722	626		26.3885	626		3.9936	0.03571	301.182	5.116
5.25926	627		26.411	627		4.0064	-0.04211	301.745	5.116
5.26131	628		26.4151	628		4.0064	0.03448	301.778	5.116
5.26336	629		26.4171	629		4.0192	-0.04456	301.635	5.124
5.26541	630		26.5236	630		4.0192	0.04517	301.439	5.145
5.26746	631		26.5318	631		4.032	-0.04517	301.228	5.145
5.2695	632		26.5564	632		4.032	0.0473	301.011	5.156
5.27155	633		26.5605	633		4.0448	-0.04547	300.771	5.156
5.2736	634		26.581	634		4.0448	0.04028	300.553	5.138
5.27565	635		26.583	635		4.0576	-0.03754	300.368	5.134
5.2777	636		26.5851	636		4.0576	0.03967	300.207	5.134
5.27974	637		26.5892	637		4.0704	-0.04364	300.147	5.134
5.28179	638		26.5912	638		4.0704	0.04791	300.113	5.134
5.28384	639		26.6117	639		4.0832	-0.03967	300.075	5.151
5.28589	640		26.6219	640		4.0832	0.04456	300.053	5.156
5.28794	641		26.624	641		4.096	-0.04089	300.026	5.156
5.28998	642		26.6363	642		4.096	0.05157	299.96	5.154
5.29203	643		26.6404	643		4.1088	-0.047	299.797	5.148
5.29408	644		26.6424	644		4.1088	0.0415	299.656	5.142
5.29613	645		26.6506	645		4.1216	-0.04089	299.521	5.124
5.29818	646		26.6527	646		4.1216	0.0415	299.444	5.124
5.30022	647		26.6609	647		4.1344	-0.04395	299.261	5.124
5.30227	648		26.6834	648		4.1344	0.03723	298.657	5.124
5.30432	649		26.6936	649		4.1472	-0.0412	297.964	5.107
5.30637	650		26.6957	650		4.1472	0.04456	297.187	5.119
5.30842	651		26.7018	651		4.16	-0.04425	296.531	5.119
5.31046	652		26.7039	652		4.16	0.04333	295.116	5.117
5.31251	653		26.7305	653		4.1728	-0.05341	293.541	5.121
5.31456	654		26.7325	654		4.1728	0.04272	291.996	5.096
5.31661	655		26.7346	655		4.1856	-0.03784	290.441	5.096
5.31866	656		26.7715	656		4.1856	0.03754	288.837	5.101
5.3207	657		26.8083	657		4.1984	-0.04364	287.243	5.075
5.32275	658		26.8329	658		4.1984	0.04547	285.694	5.09
5.3248	659		26.8349	659		4.2112	-0.03906	284.169	5.09
5.32685	660		26.8513	660		4.2112	0.03998	282.63	5.085
5.3289	661		26.8636	661		4.224	-0.03815	281.069	5.082
5.33094	662		26.8902	662		4.224	0.04425	279.473	5.083
5.33299	663		26.8964	663		4.2368	-0.03967	277.911	5.084
5.33504	664		26.921	664		4.2368	0.04364	276.42	5.084
5.33709	665		26.9619	665		4.2496	-0.03876	274.937	5.084
5.33914	666		26.9722	666		4.2496	0.04913	273.443	5.047
5.34118	667		26.9742	667		4.2624	-0.04639	271.919	5.047
5.34323	668		26.9926	668		4.2624	0.04425	270.394	5.03
5.34528	669		27.0111	669		4.2752	-0.04242	268.923	5.031
5.34733	670		27.0193	670		4.2752	0.04364	267.479	5.016
5.34938	671		27.0295	671		4.288	-0.04456	266.036	5.016
5.35142	672		27.0315	672		4.288	0.047	264.566	5.01
5.35347	673		27.0336	673		4.3008	-0.04944	263.069	4.986
5.35552	674		27.0438	674		4.3008	0.04303	261.595	4.978
5.35757	675		27.0459	675		4.3136	-0.047	260.162	4.969
5.35962	676		27.0725	676		4.3136	0.04669	258.737	4.969
5.36166	677		27.0787	677		4.3264	-0.05432	257.307	4.952
5.36371	678		27.0807	678		4.3264	0.03815	255.85	4.952
5.36576	679		27.0828	679		4.3392	-0.03754	254.39	4.932
5.36781	680		27.0991	680		4.3392	0.04547	252.994	4.923
5.36986	681		27.1032	681		4.352	-0.03967	251.638	4.916
5.3719	682		27.1053	682		4.352	0.04456	250.282	4.916
5.37395	683		27.1073	683		4.3648	-0.04089	248.903	4.918
5.376	684		27.138	684		4.3648	0.03815	247.484	4.913
5.37805	685		27.1401	685		4.3776	-0.04822	246.088	4.913
5.3801	686		27.1421	686		4.3776	0.04425	244.739	4.905
5.38214	687		27.1462	687		4.3904	-0.04028	243.422	4.897
5.38419	688		27.1524	688		4.3904	0.04303	242.092	4.883
5.38624	689		27.179	689		4.4032	-0.04822	240.722	4.883
5.38829	690		27.2015	690		4.4032	0.04242	239.343	4.868
5.39034	691		27.2036	691		4.416	-0.04791	238.002	4.868
5.39238	692		27.2056	692		4.416	0.04669	236.698	4.868
5.39443	693		27.2179	693		4.4288	-0.04639	235.398	4.868
5.39648	694		27.22	694		4.4288	0.04791	234.077	4.866
5.39853	695		27.2302	695		4.4416	-0.03693	232.726	4.873
5.40058	696		27.2589	696		4.4416	0.04089	231.431	4.873
5.40262	697		27.2609	697		4.4544	-0.04425	230.163	4.872
5.40467	698		27.265	698		4.4544	0.03571	228.901	4.863
5.40672	699		27.3469	699		4.4672	-0.04456	227.64	4.844
5.40877	700		27.349	700		4.4672	0.04639	226.365	4.844
5.41082	701		27.3572	701		4.48	-0.03998	225.081	4.836
5.41286	702		27.3592	702		4.48	0.04303	223.837	4.83
5.41491	703		27.3879	703		4.4928	-0.04852	222.64	4.831
5.41696	704		27.4125	704		4.4928	0.04517	221.448	4.831
5.41901	705		27.4145	705		4.5056	-0.04425	220.249	4.831
5.42106	706		27.4166	706		4.5056	0.03967	219.013	4.831
5.4231	707		27.4207	707		4.5184	-0.05005	217.796	4.827
5.42515	708		27.4227	708		4.5184	0.0412	216.623	4.827
5.4272	709		27.4698	709		4.5312	-0.05066	215.477	4.824
5.42925	710		27.4801	710		4.5312	0.04211	214.321	4.802
5.4313	711		27.5538	711		4.544	-0.05432	213.128	4.795
5.43334	712		27.5558	712		4.544	0.04211	211.903	4.795
5.43539	713		27.5661	713		4.5568	-0.04761	210.707	4.789
5.43744	714		27.5845	714		4.5568	0.04791	209.554	4.795
5.43949	715		27.5866	715		4.5696	-0.04425	208.409	4.791
5.44154	716		27.5927	716		4.5696	0.04333	207.264	4.791
5.44358	717		27.5948	717		4.5824	-0.0412	206.102	4.787
5.44563	718		27.6029	718		4.5824	0.03815	204.953	4.791
5.44768	719		27.605	719		4.5952	-0.04395	203.893	4.791
5.44973	720		27.607	720		4.5952	0.04852	202.873	4.774
5.45178	721		27.6193	721		4.608	-0.04425	201.808	4.764
5.45382	722		27.6214	722		4.608	0.04761	200.743	4.771
5.45587	723		27.6255	723		4.6208	-0.04852	199.679	4.764
5.45792	724		27.6419	724		4.6208	0.04059	198.627	4.764
5.45997	725		27.6459	725		4.6336	-0.03845	197.631	4.762
5.46202	726		27.648	726		4.6336	0.03998	196.691	4.763
5.46406	727		27.6623	727		4.6464	-0.04089	195.788	4.761
5.46611	728		27.6644	728		4.6464	0.0415	194.751	4.761
5.46816	729		27.6849	729		4.6592	-0.0473	193.783	4.744
5.47021	730		27.6869	730		4.6592	0.05157	192.838	4.733
5.47226	731		27.691	731		4.672	-0.047	191.895	4.721
5.4743	732		27.7094	732		4.672	0.04028	190.989	4.721
5.47635	733		27.7483	733		4.6848	-0.04639	190.058	4.698
5.4784	734		27.7586	734		4.6848	0.03967	189.134	4.7
5.48045	735		27.7647	735		4.6976	-0.04425	188.246	4.689
5.4825	736		27.7791	736		4.6976	0.04822	187.4	4.689
5.48454	737		27.7873	737		4.7104	-0.0473	186.595	4.668
5.48659	738		27.7893	738		4.7104	0.05524	185.806	4.648
5.48864	739		27.8037	739		4.7232	-0.04761	184.995	4.644
5.49069	740		27.8057	740		4.7232	0.04822	184.196	4.644
5.49274	741		27.8221	741		4.736	-0.0412	183.423	4.635
5.49478	742		27.8241	742		4.736	0.03693	182.683	4.643
5.49683	743		27.8262	743		4.7488	-0.04669	181.965	4.639
5.49888	744		27.8282	744		4.7488	0.03754	181.236	4.639
5.50093	745		27.8303	745		4.7616	-0.05737	180.532	4.625
5.50298	746		27.8364	746		4.7616	0.04852	179.915	4.625
5.50502	747		27.8569	747		4.7744	-0.04395	179.34	4.625
5.50707	748		27.8753	748		4.7744	0.04364	178.828	4.609
5.50912	749		27.8774	749		4.7872	-0.0412	178.296	4.609
5.51117	750		27.8815	750		4.7872	0.04395	177.742	4.597
5.51322	751		27.8835	751		4.8	-0.04761	177.198	4.58
5.51526	752		27.8958	752		4.8	0.04059	176.689	4.574
5.51731	753		27.9265	753		4.8128	-0.04364	176.204	4.567
5.51936	754		27.9286	754		4.8128	0.04669	175.781	4.553
5.52141	755		27.9327	755		4.8256	-0.04303	175.355	4.553
5.52346	756		27.9409	756		4.8256	0.04456	174.947	4.532
5.5255	757		27.9552	757		4.8384	-0.04028	174.571	4.498
5.52755	758		27.9757	758		4.8384	0.04486	174.169	4.498
5.5296	759		27.9818	759		4.8512	-0.04761	173.932	4.486
5.53165	760		27.9839	760		4.8512	0.03662	173.834	4.478
5.5337	761		28.0719	761		4.864	-0.04028	173.58	4.466
5.53574	762		28.0986	762		4.864	0.04211	173.474	4.466
5.53779	763		28.1088	763		4.8768	-0.0412	173.224	4.448
5.53984	764		28.1108	764		4.8768	0.04517	173.109	4.424
5.54189	765		28.1129	765		4.8896	-0.04272	172.952	4.412
5.54394	766		28.1313	766		4.8896	0.04211	172.794	4.412
5.54598	767		28.1395	767		4.9024	-0.04608	172.578	4.405
5.54803	768		28.1416	768		4.9024	0.04303	172.485	4.404
5.55008	769		28.1559	769		4.9152	-0.0415	172.255	4.404
5.55213	770		28.1764	770		4.9152	0.0412	172.162	4.404
5.55418	771		28.1805	771		4.928	-0.03876	172.032	4.363
5.55622	772		28.1846	772		4.928	0.04059	171.908	4.363
5.55827	773		28.1907	773		4.9408	-0.04822	171.764	4.363
5.56032	774		28.1928	774		4.9408	0.04272	171.625	4.322
5.56237	775		28.201	775		4.9536	-0.03967	171.519	4.303
5.56442	776		28.2173	776		4.9536	0.04486	171.434	4.303
5.56646	777		28.2194	777		4.9664	-0.0528	171.34	4.303
5.56851	778		28.2767	778		4.9664	0.05432	171.252	4.286
5.57056	779		28.289	779		4.9792	-0.04395	171.16	4.253
5.57261	780		28.2911	780		4.9792	0.04547	171.045	4.253
5.57466	781		28.3013	781		4.992	-0.0531	170.961	4.253
5.5767	782		28.3157	782		4.992	0.05127	170.892	4.232
5.57875	783		28.3259	783		5.0048	-0.03906	170.79	4.172
5.5808	784		28.3341	784		5.0048	0.0412	170.699	4.172
5.58285	785		28.3423	785		5.0176	-0.04089	170.642	4.172
5.5849	786		28.3443	786		5.0176	0.04517	170.59	4.15
5.58694	787		28.3484	787		5.0304	-0.0415	170.562	4.136
5.58899	788		28.3627	788		5.0304	0.04547	170.537	4.136
5.59104	789		28.3791	789		5.0432	-0.05463	170.5	4.115
5.59309	790		28.3996	790		5.0432	0.05219	170.464	4.115
5.59514	791		28.4385	791		5.056	-0.05463	170.424	4.115
5.59718	792		28.4631	792		5.056	0.04517	170.38	4.083
5.59923	793		28.4652	793		5.0688	-0.04486	170.385	4.083
5.60128	794		28.4692	794		5.0688	0.03937	170.343	4.076
5.60333	795		28.4713	795		5.0816	-0.04761	170.308	4.054
5.60538	796		28.4815	796		5.0816	0.04761	170.306	4.022
5.60742	797		28.4918	797		5.0944	-0.04181	170.344	4.006
5.60947	798		28.5143	798		5.0944	0.0415	170.222	4.006
5.61152	799		28.6228	799		5.1072	-0.04028	170.1	4.006
5.61357	800		28.6249	800		5.1072	0.04608	169.987	4.006
5.61562	801		28.629	801		5.12	-0.04242	169.903	3.983
5.61766	802		28.6454	802		5.12	0.0415	169.845	3.983
5.61971	803		28.6474	803		5.1328	-0.04425	169.776	3.983
5.62176	804		28.6679	804		5.1328	0.04395	169.726	3.966
5.62381	805		28.672	805		5.1456	-0.04547	169.672	3.966
5.62586	806		28.6741	806		5.1456	0.0412	169.613	3.943
5.6279	807		28.6761	807		5.1584	-0.04852	169.55	3.926
5.62995	808		28.7375	808		5.1584	0.05859	169.481	3.902
5.632	809		28.7396	809		5.1712	-0.04761	169.421	3.851
5.63405	810		28.8133	810		5.1712	0.04578	169.361	3.851
5.6361	811		28.8154	811		5.184	-0.04333	169.295	3.851
5.63814	812		28.842	812		5.184	0.04517	169.244	3.836
5.64019	813		28.844	813		5.1968	-0.04669	169.16	3.808
5.64224	814		28.8666	814		5.1968	0.05249	169.106	3.794
5.64429	815		28.8932	815		5.2096	-0.04791	169.051	3.794
5.64634	816		28.8952	816		5.2096	0.04181	168.999	3.794
5.64838	817		28.9055	817		5.2224	-0.06561	168.948	3.758
5.65043	818		28.9301	818		5.2224	0.0531	168.873	3.752
5.65248	819		28.9362	819		5.2352	-0.04089	168.804	3.752
5.65453	820		28.9403	820		5.2352	0.03632	168.744	3.752
5.65658	821		28.9751	821		5.248	-0.04456	168.697	3.728
5.65862	822		28.9772	822		5.248	0.04517	168.614	3.718
5.66067	823		28.9874	823		5.2608	-0.03906	168.566	3.718
5.66272	824		29.0427	824		5.2608	0.04181	168.474	3.701
5.66477	825		29.0447	825		5.2736	-0.05219	168.387	3.687
5.66682	826		29.0796	826		5.2736	0.05096	168.325	3.673
5.66886	827		29.0816	827		5.2864	-0.04181	168.282	3.673
5.67091	828		29.1062	828		5.2864	0.0415	168.215	3.673
5.67296	829		29.1144	829		5.2992	-0.04578	168.139	3.636
5.67501	830		29.1328	830		5.2992	0.04364	168.077	3.622
5.67706	831		29.1512	831		5.312	-0.047	168.011	3.622
5.6791	832		29.1533	832		5.312	0.04242	167.944	3.61
5.68115	833		29.1963	833		5.3248	-0.04303	167.892	3.588
5.6832	834		29.227	834		5.3248	0.05005	167.832	3.566
5.68525	835		29.2291	835		5.3376	-0.04089	167.773	3.566
5.6873	836		29.2618	836		5.3376	0.04089	167.719	3.551
5.68934	837		29.313	837		5.3504	-0.03906	167.655	3.536
5.69139	838		29.3437	838		5.3504	0.04395	167.58	3.528
5.69344	839		29.4564	839		5.3632	-0.04639	167.516	3.528
5.69549	840		29.4584	840		5.3632	0.04395	167.462	3.513
5.69754	841		29.4646	841		5.376	-0.05188	167.432	3.513
5.69958	842		29.4666	842		5.376	0.03876	167.417	3.508
5.70163	843		29.4748	843		5.3888	-0.04028	167.42	3.486
5.70368	844		29.4912	844		5.3888	0.03937	167.543	3.463
5.70573	845		29.4932	845		5.4016	-0.04028	167.579	3.461
5.70778	846		29.5096	846		5.4016	0.04425	167.472	3.444
5.70982	847		29.5117	847		5.4144	-0.04303	167.393	3.444
5.71187	848		29.5137	848		5.4144	0.04395	167.306	3.428
5.71392	849		29.5342	849		5.4272	-0.04944	167.213	3.428
5.71597	850		29.5363	850		5.4272	0.04364	167.117	3.42
5.71802	851		29.5383	851		5.44	-0.04578	166.994	3.395
5.72006	852		29.5547	852		5.44	0.0473	166.862	3.38
5.72211	853		29.5567	853		5.4528	-0.04303	166.724	3.38
5.72416	854		29.5588	854		5.4528	0.04974	166.593	3.365
5.72621	855		29.5608	855		5.4656	-0.04639	166.477	3.365
5.72826	856		29.5813	856		5.4656	0.04028	166.349	3.335
5.7303	857		29.5834	857		5.4784	-0.04578	166.2	3.332
5.73235	858		29.5997	858		5.4784	0.05341	166.083	3.318
5.7344	859		29.6018	859		5.4912	-0.03906	165.968	3.288
5.73645	860		29.6059	860		5.4912	0.04181	165.871	3.281
5.7385	861		29.6079	861		5.504	-0.04333	165.766	3.281
5.74054	862		29.6387	862		5.504	0.03998	165.691	3.262
5.74259	863		29.653	863		5.5168	-0.04181	165.591	3.248
5.74464	864		29.655	864		5.5168	0.04303	165.506	3.225
5.74669	865		29.6612	865		5.5296	-0.04303	165.425	3.225
5.74874	866		29.6878	866		5.5296	0.04425	165.338	3.221
5.75078	867		29.7144	867		5.5424	-0.04333	165.285	3.199
5.75283	868		29.7329	868		5.5424	0.04639	165.265	3.18
5.75488	869		29.7349	869		5.5552	-0.04456	165.197	3.18
5.75693	870		29.737	870		5.5552	0.03998	165.132	3.168
5.75898	871		29.739	871		5.568	-0.04181	165.062	3.139
5.76102	872		29.7451	872		5.568	0.04486	164.987	3.127
5.76307	873		29.7574	873		5.5808	-0.04272	164.909	3.127
5.76512	874		29.7595	874		5.5808	0.0415	164.841	3.109
5.76717	875		29.8066	875		5.5936	-0.047	164.783	3.08
5.76922	876		29.8496	876		5.5936	0.04913	164.734	3.059
5.77126	877		29.8701	877		5.6064	-0.04395	164.681	3.059
5.77331	878		29.8721	878		5.6064	0.04303	164.623	3.032
5.77536	879		29.8742	879		5.6192	-0.04639	164.598	3.012
5.77741	880		29.8762	880		5.6192	0.04059	164.549	2.988
5.77946	881		29.8803	881		5.632	-0.03906	164.483	2.988
5.7815	882		29.8824	882		5.632	0.04883	164.422	2.976
5.78355	883		29.911	883		5.6448	-0.04395	164.325	2.965
5.7856	884		29.9397	884		5.6448	0.04425	164.243	2.947
5.78765	885		29.9418	885		5.6576	-0.04456	164.183	2.947
5.7897	886		29.952	886		5.6576	0.05035	164.179	2.947
5.79174	887		29.9622	887		5.6704	-0.04272	164.13	2.937
5.79379	888		29.9643	888		5.6704	0.04456	164.075	2.907
5.79584	889		29.995	889		5.6832	-0.04425	164.002	2.907
5.79789	890		30.0032	890		5.6832	0.04791	163.944	2.907
5.79994	891		30.0053	891		5.696	-0.03815	163.845	2.9
5.80198	892		30.0278	892		5.696	0.05005	163.719	2.891
5.80403	893		30.0544	893		5.7088	-0.04333	163.61	2.891
5.80608	894		30.0728	894		5.7088	0.03845	163.486	2.891
5.80813	895		30.0749	895		5.7216	-0.04211	163.349	2.877
5.81018	896		30.0769	896		5.7216	0.0412	163.228	2.859
5.81222	897		30.079	897		5.7344	-0.04364	163.127	2.859
5.81427	898		30.1097	898		5.7344	0.0415	163.01	2.859
5.81632	899		30.1158	899		5.7472	-0.04242	162.866	2.828
5.81837	900		30.1281	900		5.7472	0.0415	162.694	2.828
5.82042	901		30.1322	901		5.76	-0.0473	162.5	2.794
5.82246	902		30.1343	902		5.76	0.05066	162.332	2.794
5.82451	903		30.1363	903		5.7728	-0.04272	162.198	2.794
5.82656	904		30.1609	904		5.7728	0.04181	161.991	2.78
5.82861	905		30.165	905		5.7856	-0.04578	161.809	2.76
5.83066	906		30.1711	906		5.7856	0.04486	161.655	2.741
5.8327	907		30.1732	907		5.7984	-0.04181	161.46	2.703
5.83475	908		30.1773	908		5.7984	0.04761	161.281	2.703
5.8368	909		30.1834	909		5.8112	-0.05035	161.111	2.703
5.83885	910		30.1855	910		5.8112	0.04578	160.892	2.703
5.8409	911		30.1875	911		5.824	-0.04395	160.744	2.703
5.84294	912		30.1896	912		5.824	0.0415	160.514	2.685
5.84499	913		30.1998	913		5.8368	-0.0412	160.37	2.665
5.84704	914		30.2019	914		5.8368	0.04578	160.218	2.665
5.84909	915		30.21	915		5.8496	-0.04181	160.105	2.665
5.85114	916		30.2141	916		5.8496	0.0415	159.964	2.654
5.85318	917		30.2305	917		5.8624	-0.04089	159.83	2.642
5.85523	918		30.2326	918		5.8624	0.03967	159.633	2.629
5.85728	919		30.2367	919		5.8752	-0.04333	159.526	2.629
5.85933	920		30.2387	920		5.8752	0.04272	159.404	2.608
5.86138	921		30.2408	921		5.888	-0.047	159.239	2.588
5.86342	922		30.2428	922		5.888	0.05035	159.117	2.588
5.86547	923		30.2449	923		5.9008	-0.05402	158.902	2.588
5.86752	924		30.2531	924		5.9008	0.04791	158.724	2.548
5.86957	925		30.2776	925		5.9136	-0.04547	158.599	2.529
5.87162	926		30.2838	926		5.9136	0.04211	158.426	2.529
5.87366	927		30.2858	927		5.9264	-0.05157	158.293	2.529
5.87571	928		30.2899	928		5.9264	0.04395	158.157	2.511
5.87776	929		30.292	929		5.9392	-0.0412	158.045	2.511
5.87981	930		30.3043	930		5.9392	0.04974	157.924	2.511
5.88186	931		30.3063	931		5.952	-0.04517	157.809	2.498
5.8839	932		30.3206	932		5.952	0.04211	157.659	2.471
5.88595	933		30.3247	933		5.9648	-0.04639	157.541	2.449
5.888	934		30.337	934		5.9648	0.04913	157.377	2.449
5.89005	935		30.3493	935		5.9776	-0.05463	157.197	2.449
5.8921	936		30.3514	936		5.9776	0.04211	157.075	2.407
5.89414	937		30.3698	937		5.9904	-0.04608	156.986	2.407
5.89619	938		30.3718	938		5.9904	0.04578	156.854	2.407
5.89824	939		30.3739	939		6.0032	-0.04456	156.741	2.378
5.90029	940		30.378	940		6.0032	0.04669	156.638	2.367
5.90234	941		30.3862	941		6.016	-0.05646	156.528	2.334
5.90438	942		30.3903	942		6.016	0.04547	156.447	2.334
5.90643	943		30.3923	943		6.0288	-0.04791	156.315	2.315
5.90848	944		30.3944	944		6.0288	0.04333	156.205	2.3
5.91053	945		30.3985	945		6.0416	-0.04578	156.102	2.282
5.91258	946		30.4046	946		6.0416	0.04425	155.898	2.282
5.91462	947		30.4067	947		6.0544	-0.04211	155.714	2.282
5.91667	948		30.4087	948		6.0544	0.04822	155.541	2.282
5.91872	949		30.4149	949		6.0672	-0.04639	155.375	2.264
5.92077	950		30.423	950		6.0672	0.04761	155.202	2.264
5.92282	951		30.4292	951		6.08	-0.0415	155.053	2.25
5.92486	952		30.4312	952		6.08	0.04242	154.898	2.24
5.92691	953		30.4333	953		6.0928	-0.04486	154.77	2.231
5.92896	954		30.4374	954		6.0928	0.04272	154.665	2.231
5.93101	955		30.4394	955		6.1056	-0.04883	154.536	2.231
5.93306	956		30.4415	956		6.1056	0.04974	154.412	2.202
5.9351	957		30.4476	957		6.1184	-0.04852	154.296	2.202
5.93715	958		30.4599	958		6.1184	0.05585	154.16	2.202
5.9392	959		30.4783	959		6.1312	-0.05585	154.038	2.17
5.94125	960		30.4865	960		6.1312	0.04639	153.911	2.16
5.9433	961		30.4886	961		6.144	-0.0473	153.783	2.141
5.94534	962		30.4906	962		6.144	0.04669	153.648	2.141
5.94739	963		30.4927	963		6.1568	-0.04211	153.534	2.141
5.94944	964		30.4968	964		6.1568	0.04333	153.422	2.127
5.95149	965		30.505	965		6.1696	-0.05554	153.297	2.106
5.95354	966		30.5398	966		6.1696	0.06287	153.192	2.091
5.95558	967		30.548	967		6.1824	-0.04761	153.083	2.091
5.95763	968		30.5521	968		6.1824	0.04944	152.954	2.091
5.95968	969		30.5603	969		6.1952	-0.05737	152.806	2.058
5.96173	970		30.5787	970		6.1952	0.05219	152.697	2.058
5.96378	971		30.5807	971		6.208	-0.04578	152.59	2.058
5.96582	972		30.5951	972		6.208	0.04395	152.473	2.045
5.96787	973		30.5971	973		6.2208	-0.03998	152.364	2.012
5.96992	974		30.6074	974		6.2208	0.04517	152.254	2.012
5.97197	975		30.6135	975		6.2336	-0.05432	152.136	2.012
5.97402	976		30.6258	976		6.2336	0.04639	152.043	1.981
5.97606	977		30.6278	977		6.2464	-0.04669	151.952	1.969
5.97811	978		30.6401	978		6.2464	0.05341	152.042	1.969
5.98016	979		30.6422	979		6.2592	-0.05951	151.927	1.969
5.98221	980		30.6504	980		6.2592	0.06287	151.783	1.956
5.98426	981		30.6975	981		6.272	-0.04608	151.663	1.934
5.9863	982		30.7098	982		6.272	0.047	151.562	1.934
5.98835	983		30.7118	983		6.2848	-0.04974	151.447	1.934
5.9904	984		30.7343	984		6.2848	0.04211	151.342	1.92
5.99245	985		30.7425	985		6.2976	-0.047	151.269	1.89
5.9945	986		30.7446	986		6.2976	0.04303	151.226	1.89
5.99654	987		30.7466	987		6.3104	-0.047	151.177	1.89
5.99859	988		30.761	988		6.3104	0.04425	151.102	1.877
6.00064	989		30.7691	989		6.3232	-0.04272	151.004	1.846
6.00269	990		30.7773	990		6.3232	0.04395	150.897	1.846
6.00474	991		30.7855	991		6.336	-0.05585	150.79	1.846
6.00678	992		30.804	992		6.336	0.04578	150.708	1.835
6.00883	993		30.806	993		6.3488	-0.04761	150.684	1.806
6.01088	994		30.8081	994		6.3488	0.04425	150.707	1.806
6.01293	995		30.8204	995		6.3616	-0.04425	150.61	1.806
6.01498	996		30.8244	996		6.3616	0.04578	150.498	1.804
6.01702	997		30.8408	997		6.3744	-0.06348	150.402	1.769
6.01907	998		30.8531	998		6.3744	0.05127	150.321	1.769
6.02112	999		30.8552	999		6.3872	-0.04333	150.229	1.769
6.02317	1000		30.8777	1000		6.3872	0.04639	150.138	1.756
6.02522	1001		30.8797	1001		6.4	-0.05524	150.036	1.719
6.02726	1002		30.9084	1002		6.4	0.0473	149.962	1.719
6.02931	1003		30.9494	1003		6.4128	-0.0528	149.887	1.719
6.03136	1004		30.9514	1004		6.4128	0.04639	149.805	1.695
6.03341	1005		30.9535	1005		6.4256	-0.05524	149.709	1.682
6.03546	1006		30.9821	1006		6.4256	0.06226	149.612	1.682
6.0375	1007		31.0006	1007		6.4384	-0.05615	149.509	1.682
6.03955	1008		31.0026	1008		6.4384	0.05371	149.417	1.661
6.0416	1009		31.0149	1009		6.4512	-0.05463	149.342	1.626
6.04365	1010		31.017	1010		6.4512	0.05157	149.254	1.614
6.0457	1011		31.019	1011		6.464	-0.05005	149.177	1.614
6.04774	1012		31.0497	1012		6.464	0.04791	149.105	1.614
6.04979	1013		31.0641	1013		6.4768	-0.05402	149.034	1.6
6.05184	1014		31.0825	1014		6.4768	0.05157	148.974	1.6
6.05389	1015		31.0866	1015		6.4896	-0.04608	148.91	1.597
6.05594	1016		31.1091	1016		6.4896	0.04486	148.851	1.584
6.05798	1017		31.1132	1017		6.5024	-0.04547	148.783	1.574
6.06003	1018		31.1255	1018		6.5024	0.03967	148.715	1.574
6.06208	1019		31.1275	1019		6.5152	-0.05035	148.655	1.574
6.06413	1020		31.1317	1020		6.5152	0.04791	148.597	1.562
6.06618	1021		31.1521	1021		6.528	-0.05096	148.537	1.562
6.06822	1022		31.1583	1022		6.528	0.05554	148.477	1.558
6.07027	1023		31.1603	1023		6.5408	-0.04486	148.415	1.546
6.07232	1024		31.1624	1024		6.5408	0.04395	148.355	1.523
6.07437	1025		31.1706	1025		6.5536	-0.04211	148.301	1.51
6.07642	1026		31.2013	1026		6.5536	0.04272	148.239	1.51
6.07846	1027		31.2033	1027		6.5664	-0.05585	148.181	1.497
6.08051	1028		31.2177	1028		6.5664	0.05219	148.108	1.482
6.08256	1029		31.2402	1029		6.5792	-0.04425	148.023	1.464
6.08461	1030		31.2545	1030		6.5792	0.04669	147.945	1.464
6.08666	1031		31.2607	1031		6.592	-0.04822	147.87	1.456
6.0887	1032		31.2709	1032		6.592	0.04028	147.781	1.444
6.09075	1033		31.273	1033		6.6048	-0.05035	147.685	1.444
6.0928	1034		31.275	1034		6.6048	0.04395	147.59	1.444
6.09485	1035		31.2771	1035		6.6176	-0.04242	147.494	1.41
6.0969	1036		31.2832	1036		6.6176	0.04242	147.402	1.396
6.09894	1037		31.2853	1037		6.6304	-0.03815	147.319	1.39
6.10099	1038		31.2914	1038		6.6304	0.04364	147.216	1.384
6.10304	1039		31.2934	1039		6.6432	-0.05005	147.104	1.384
6.10509	1040		31.2955	1040		6.6432	0.05035	146.974	1.38
6.10714	1041		31.316	1041		6.656	-0.0473	146.852	1.367
6.10918	1042		31.3262	1042		6.656	0.05035	146.747	1.352
6.11123	1043		31.3344	1043		6.6688	-0.04761	146.615	1.352
6.11328	1044		31.3528	1044		6.6688	0.04913	146.466	1.34
6.11533	1045		31.3692	1045		6.6816	-0.04425	146.325	1.322
6.11738	1046		31.3733	1046		6.6816	0.04547	146.179	1.322
6.11942	1047		31.3856	1047		6.6944	-0.05829	146.036	1.306
6.12147	1048		31.3877	1048		6.6944	0.06927	145.905	1.287
6.12352	1049		31.3917	1049		6.7072	-0.04913	145.751	1.271
6.12557	1050		31.3979	1050		6.7072	0.04822	145.605	1.253
6.12762	1051		31.402	1051		6.72	-0.05219	145.447	1.253
6.12966	1052		31.4163	1052		6.72	0.04028	145.295	1.236
6.13171	1053		31.4348	1053		6.7328	-0.04395	145.145	1.217
6.13376	1054		31.4368	1054		6.7328	0.03967	144.993	1.198
6.13581	1055		31.4491	1055		6.7456	-0.04761	144.823	1.198
6.13786	1056		31.4532	1056		6.7456	0.06134	144.65	1.175
6.1399	1057		31.4573	1057		6.7584	-0.05219	144.467	1.16
6.14195	1058		31.4675	1058		6.7584	0.04883	144.301	1.16
6.144	1059		31.4737	1059		6.7712	-0.04791	144.13	1.142
6.14605	1060		31.4757	1060		6.7712	0.04944	143.939	1.137
6.1481	1061		31.4982	1061		6.784	-0.05035	143.742	1.137
6.15014	1062		31.5003	1062		6.784	0.0473	143.532	1.12
6.15219	1063		31.5023	1063		6.7968	-0.04364	143.338	1.109
6.15424	1064		31.5044	1064		6.7968	0.04608	143.177	1.095
6.15629	1065		31.5228	1065		6.8096	-0.05493	143.008	1.095
6.15834	1066		31.5269	1066		6.8096	0.04883	142.854	1.067
6.16038	1067		31.529	1067		6.8224	-0.05859	142.613	1.067
6.16243	1068		31.531	1068		6.8224	0.05341	142.464	1.054
6.16448	1069		31.5392	1069		6.8352	-0.04883	142.278	1.041
6.16653	1070		31.5453	1070		6.8352	0.05157	142.061	1.031
6.16858	1071		31.5474	1071		6.848	-0.04883	141.862	1.031
6.17062	1072		31.5494	1072		6.848	0.04272	141.702	1.019
6.17267	1073		31.5924	1073		6.8608	-0.04608	141.425	1.008
6.17472	1074		31.5945	1074		6.8608	0.04883	141.205	1.008
6.17677	1075		31.5965	1075		6.8736	-0.05157	140.977	1.008
6.17882	1076		31.5986	1076		6.8736	0.04211	140.741	0.987
6.18086	1077		31.6109	1077		6.8864	-0.05035	140.487	0.977
6.18291	1078		31.6129	1078		6.8864	0.05188	140.215	0.967
6.18496	1079		31.615	1079		6.8992	-0.04639	139.882	0.967
6.18701	1080		31.6232	1080		6.8992	0.04761	139.548	0.955
6.18906	1081		31.6355	1081		6.912	-0.06042	139.22	0.941
6.1911	1082		31.6539	1082		6.912	0.05371	138.877	0.927
6.19315	1083		31.6621	1083		6.9248	-0.04822	138.518	0.927
6.1952	1084		31.6641	1084		6.9248	0.04822	138.122	0.922
6.19725	1085		31.6785	1085		6.9376	-0.04578	137.691	0.908
6.1993	1086		31.703	1086		6.9376	0.04944	137.224	0.908
6.20134	1087		31.7092	1087		6.9504	-0.05188	136.743	0.898
6.20339	1088		31.7112	1088		6.9504	0.04639	136.22	0.884
6.20544	1089		31.7153	1089		6.9632	-0.05127	135.658	0.884
6.20749	1090		31.7174	1090		6.9632	0.04517	135.045	0.874
6.20954	1091		31.7194	1091		6.976	-0.05249	134.421	0.874
6.21158	1092		31.7256	1092		6.976	0.05249	133.809	0.865
6.21363	1093		31.7727	1093		6.9888	-0.05066	133.179	0.857
6.21568	1094		31.7768	1094		6.9888	0.04669	132.52	0.85
6.21773	1095		31.7788	1095		7.0016	-0.06317	131.834	0.85
6.21978	1096		31.7809	1096		7.0016	0.06104	131.124	0.843
6.22182	1097		31.7952	1097		7.0144	-0.047	130.426	0.84
6.22387	1098		31.7972	1098		7.0144	0.05493	129.732	0.826
6.22592	1099		31.7993	1099		7.0272	-0.05432	129.025	0.826
6.22797	1100		31.8034	1100		7.0272	0.05341	128.293	0.82
6.23002	1101		31.8054	1101		7.04	-0.05463	127.524	0.82
6.23206	1102		31.8136	1102		7.04	0.05737	126.746	0.82
6.23411	1103		31.8239	1103		7.0528	-0.04852	125.969	0.811
6.23616	1104		31.8362	1104		7.0528	0.04395	125.199	0.801
6.23821	1105		31.8443	1105		7.0656	-0.05096	124.4	0.801
6.24026	1106		31.8464	1106		7.0656	0.04547	123.586	0.787
6.2423	1107		31.8484	1107		7.0784	-0.04211	122.744	0.762
6.24435	1108		31.873	1108		7.0784	0.05096	121.918	0.751
6.2464	1109		31.8751	1109		7.0912	-0.04425	121.13	0.742
6.24845	1110		31.8792	1110		7.0912	0.04395	120.322	0.742
6.2505	1111		31.8894	1111		7.104	-0.06195	119.511	0.733
6.25254	1112		31.8915	1112		7.104	0.06012	118.673	0.724
6.25459	1113		31.9263	1113		7.1168	-0.04761	117.83	0.724
6.25664	1114		31.9406	1114		7.1168	0.05615	117.007	0.717
6.25869	1115		31.9488	1115		7.1296	-0.04852	116.2	0.717
6.26074	1116		31.9549	1116		7.1296	0.0415	115.374	0.706
6.26278	1117		31.957	1117		7.1424	-0.05005	114.535	0.698
6.26483	1118		31.959	1118		7.1424	0.05676	113.667	0.686
6.26688	1119		31.9652	1119		7.1552	-0.05035	112.804	0.686
6.26893	1120		31.9672	1120		7.1552	0.05066	111.964	0.686
6.27098	1121		31.9713	1121		7.168	-0.04944	111.124	0.665
6.27302	1122		31.9877	1122		7.168	0.04578	110.281	0.667
6.27507	1123		31.9898	1123		7.1808	-0.04578	109.415	0.667
6.27712	1124		31.9918	1124		7.1808	0.0415	108.533	0.667
6.27917	1125		31.9979	1125		7.1936	-0.04944	107.679	0.646
6.28122	1126		32.002	1126		7.1936	0.04608	106.851	0.642
6.28326	1127		32.0061	1127		7.2064	-0.047	106.014	0.642
6.28531	1128		32.0082	1128		7.2064	0.05035	105.162	0.642
6.28736	1129		32.0102	1129		7.2192	-0.05035	104.279	0.642
6.28941	1130		32.0123	1130		7.2192	0.047	103.402	0.632
6.29146	1131		32.0164	1131		7.232	-0.04517	102.552	0.623
6.2935	1132		32.0225	1132		7.232	0.04364	101.706	0.623
6.29555	1133		32.0246	1133		7.2448	-0.05371	100.856	0.607
6.2976	1134		32.0389	1134		7.2448	0.04791	99.9836	0.604
6.29965	1135		32.043	1135		7.2576	-0.05157	99.0926	0.596
6.3017	1136		32.0451	1136		7.2576	0.04883	98.2237	0.596
6.30374	1137		32.0471	1137		7.2704	-0.05096	97.3839	0.587
6.30579	1138		32.0491	1138		7.2704	0.05249	96.5328	0.587
6.30784	1139		32.0512	1139		7.2832	-0.05463	95.6688	0.587
6.30989	1140		32.0532	1140		7.2832	0.04639	94.7849	0.581
6.31194	1141		32.0573	1141		7.296	-0.05127	93.9074	0.581
6.31398	1142		32.0594	1142		7.296	0.05035	93.0548	0.581
6.31603	1143		32.0614	1143		7.3088	-0.04608	92.213	0.564
6.31808	1144		32.0655	1144		7.3088	0.04425	91.359	0.564
6.32013	1145		32.0676	1145		7.3216	-0.05157	90.4986	0.564
6.32218	1146		32.0696	1146		7.3216	0.05402	89.6204	0.539
6.32422	1147		32.0737	1147		7.3344	-0.05493	88.7692	0.539
6.32627	1148		32.0758	1148		7.3344	0.05005	87.9501	0.539
6.32832	1149		32.0778	1149		7.3472	-0.047	87.1339	0.534
6.33037	1150		32.0799	1150		7.3472	0.04791	86.297	0.515
6.33242	1151		32.0819	1151		7.36	-0.05035	85.4509	0.503
6.33446	1152		32.084	1152		7.36	0.04669	84.6047	0.503
6.33651	1153		32.086	1153		7.3728	-0.05432	83.787	0.503
6.33856	1154		32.0901	1154		7.3728	0.0473	82.9772	0.483
6.34061	1155		32.0922	1155		7.3856	-0.04639	82.1595	0.483
6.34266	1156		32.0942	1156		7.3856	0.047	81.3219	0.483
6.3447	1157		32.0963	1157		7.3984	-0.04822	80.4587	0.462
6.34675	1158		32.0983	1158		7.3984	0.0473	79.6182	0.453
6.3488	1159		32.1003	1159		7.4112	-0.06348	78.8041	0.444
6.35085	1160		32.1106	1160		7.4112	0.05859	77.995	0.444
6.3529	1161		32.1249	1161		7.424	-0.0531	77.1852	0.444
6.35494	1162		32.127	1162		7.424	0.047	76.3476	0.427
6.35699	1163		32.1372	1163		7.4368	-0.05005	75.51	0.427
6.35904	1164		32.1393	1164		7.4368	0.04913	74.6973	0.427
6.36109	1165		32.1495	1165		7.4496	-0.04547	73.9003	0.434
6.36314	1166		32.1516	1166		7.4496	0.04669	73.1018	0.426
6.36518	1167		32.1557	1167		7.4624	-0.05188	72.2842	0.429
6.36723	1168		32.1597	1168		7.4624	0.04974	71.4551	0.429
6.36928	1169		32.1843	1169		7.4752	-0.047	70.6368	0.426
6.37133	1170		32.1884	1170		7.4752	0.04669	69.8397	0.426
6.37338	1171		32.1925	1171		7.488	-0.04822	69.0477	0.438
6.37542	1172		32.1946	1172		7.488	0.04303	68.2386	0.438
6.37747	1173		32.215	1173		7.5008	-0.04608	67.4103	0.428
6.37952	1174		32.2212	1174		7.5008	0.0592	66.5755	0.428
6.38157	1175		32.2232	1175		7.5136	-0.05005	65.7607	0.412
6.38362	1176		32.2314	1176		7.5136	0.0473	64.9708	0.41
6.38566	1177		32.2458	1177		7.5264	-0.04883	64.1738	0.41
6.38771	1178		32.2601	1178		7.5264	0.04852	63.3611	0.41
6.38976	1179		32.2642	1179		7.5392	-0.0473	62.5406	0.398
6.39181	1180		32.2662	1180		7.5392	0.04089	61.7372	0.398
6.39386	1181		32.2724	1181		7.552	-0.0473	60.9544	0.394
6.3959	1182		32.2765	1182		7.552	0.04761	60.1909	0.388
6.39795	1183		32.2785	1183		7.5648	-0.05005	59.4181	0.381
6.4	1184		32.2806	1184		7.5648	0.05096	58.6225	0.381
6.40205	1185		32.2826	1185		7.5776	-0.06958	57.8269	0.381
6.4041	1186		32.2929	1186		7.5776	0.06134	57.0548	0.375
6.40614	1187		32.297	1187		7.5904	-0.0531	56.3013	0.353
6.40819	1188		32.3092	1188		7.5904	0.06317	55.5513	0.353
6.41024	1189		32.3174	1189		7.6032	-0.06073	54.7828	0.353
6.41229	1190		32.3195	1190		7.6032	0.0592	53.9964	0.354
6.41434	1191		32.3338	1191		7.616	-0.0473	53.2144	0.342
6.41638	1192		32.3359	1192		7.616	0.04883	52.4551	0.342
6.41843	1193		32.3379	1193		7.6288	-0.07294	51.7094	0.342
6.42048	1194		32.342	1194		7.6288	0.06104	50.9694	0.324
6.42253	1195		32.3441	1195		7.6416	-0.05585	50.2272	0.316
6.42458	1196		32.3482	1196		7.6416	0.0647	49.495	0.316
6.42662	1197		32.3502	1197		7.6544	-0.05707	48.8013	0.316
6.42867	1198		32.3523	1198		7.6544	0.05737	48.1289	0.316
6.43072	1199		32.3543	1199		7.6672	-0.05188	47.4566	0.284
6.43277	1200		32.3563	1200		7.6672	0.05005	46.7849	0.284
6.43482	1201		32.3584	1201		7.68	-0.0531	46.0848	0.284
6.43686	1202		32.3605	1202		7.68	0.04547	45.4017	0.276
6.43891	1203		32.3625	1203		7.6928	-0.05127	44.7372	0.268
6.44096	1204		32.3645	1204		7.6928	0.04913	44.0883	0.26
6.44301	1205		32.3891	1205		7.7056	-0.05157	43.4373	0.26
6.44506	1206		32.3912	1206		7.7056	0.04944	42.7714	0.26
6.4471	1207		32.3973	1207		7.7184	-0.05524	42.099	0.248
6.44915	1208		32.4035	1208		7.7184	0.047	41.4331	0.248
6.4512	1209		32.4157	1209		7.7312	-0.047	40.7949	0.248
6.45325	1210		32.4321	1210		7.7312	0.05646	40.1524	0.235
6.4553	1211		32.4342	1211		7.744	-0.04944	39.5078	0.231
6.45734	1212		32.4547	1212		7.744	0.05219	38.8426	0.231
6.45939	1213		32.4629	1213		7.7568	-0.0528	38.1738	0.231
6.46144	1214		32.4649	1214		7.7568	0.05554	37.5214	0.219
6.46349	1215		32.4731	1215		7.7696	-0.05463	36.8811	0.206
6.46554	1216		32.4751	1216		7.7696	0.04761	36.2386	0.205
6.46758	1217		32.4813	1217		7.7824	-0.04608	35.5812	0.205
6.46963	1218		32.4833	1218		7.7824	0.04608	34.9152	0.205
6.47168	1219		32.4854	1219		7.7952	-0.05585	34.2621	0.193
6.47373	1220		32.4936	1220		7.7952	0.05402	33.6318	0.185
6.47578	1221		32.4956	1221		7.808	-0.05157	33.0114	0.185
6.47782	1222		32.4977	1222		7.808	0.05493	32.386	0.178
6.47987	1223		32.4997	1223		7.8208	-0.04913	31.7521	0.173
6.48192	1224		32.5038	1224		7.8208	0.05371	31.1097	0.168
6.48397	1225		32.5079	1225		7.8336	-0.04852	30.4808	0.168
6.48602	1226		32.5345	1226		7.8336	0.04303	29.8782	0.168
6.48806	1227		32.5407	1227		7.8464	-0.06714	29.2657	0.167
6.49011	1228		32.5427	1228		7.8464	0.05829	28.6603	0.162
6.49216	1229		32.5468	1229		7.8592	-0.05951	28.0299	0.162
6.49421	1230		32.555	1230		7.8592	0.05157	27.4167	0.162
6.49626	1231		32.5632	1231		7.872	-0.04578	26.8312	0.152
6.4983	1232		32.5652	1232		7.872	0.04547	26.2536	0.152
6.50035	1233		32.5673	1233		7.8848	-0.05188	25.6766	0.152
6.5024	1234		32.5693	1234		7.8848	0.04791	25.0912	0.152
6.50445	1235		32.5755	1235		7.8976	-0.06348	24.4993	0.128
6.5065	1236		32.5775	1236		7.8976	0.05341	23.9238	0.121
6.50854	1237		32.5796	1237		7.9104	-0.05371	23.364	0.121
6.51059	1238		32.6185	1238		7.9104	0.04883	22.8148	0.121
6.51264	1239		32.6205	1239		7.9232	-0.05157	22.2635	0.109
6.51469	1240		32.639	1240		7.9232	0.0473	21.8127	0.109
6.51674	1241		32.6431	1241		7.936	-0.06165	21.1353	0.109
6.51878	1242		32.6472	1242		7.936	0.0589	20.7001	0.101
6.52083	1243		32.6513	1243		7.9488	-0.05005	20.0669	0.081
6.52288	1244		32.6677	1244		7.9488	0.04822	19.5463	0.081
6.52493	1245		32.6697	1245		7.9616	-0.05341	19.0128	0.081
6.52698	1246		32.6717	1246		7.9616	0.05066	18.4779	0.059
6.52902	1247		32.6799	1247		7.9744	-0.047	17.9601	0.031
6.53107	1248		32.6963	1248		7.9744	0.04974	17.4615	0.025
6.53312	1249		32.7066	1249		7.9872	-0.04852	16.9687	0.025
6.53517	1250		32.7189	1250		7.9872	0.05341	16.4779	0.026
6.53722	1251		32.7311	1251		8	-0.05676	15.9808	0.025
6.53926	1252		32.7332	1252		8	0.05798	15.4886	0.025
6.54131	1253		32.7352	1253		8.0128	-0.06134	15.015	0.025
6.54336	1254		32.7414	1254		8.0128	0.05951	14.562	0.025
6.54541	1255		32.7434	1255		8.0256	-0.05005	14.1083	0.025
6.54746	1256		32.7455	1256		8.0256	0.04486	13.6595	0.025
6.5495	1257		32.7496	1257		8.0384	-0.04547	13.2044	0.025
6.55155	1258		32.7598	1258		8.0384	0.05188	12.7714	0.025
6.5536	1259		32.7619	1259		8.0512	-0.05127	12.3618	0.025
6.55565	1260		32.7639	1260		8.0512	0.05463	11.958	0.025
6.5577	1261		32.7659	1261		8.064	-0.05554	11.5641	0.025
6.55974	1262		32.768	1262		8.064	0.04486
6.56179	1263		32.77	1263		8.0768	-0.06714
6.56384	1264		32.7721	1264		8.0768	0.06592
6.56589	1265		32.8008	1265		8.0896	-0.04974
6.56794	1266		32.8131	1266		8.0896	0.05219
6.56998	1267		32.8335	1267		8.1024	-0.05402
6.57203	1268		32.8417	1268		8.1024	0.05066
6.57408	1269		32.8438	1269		8.1152	-0.04791
6.57613	1270		32.8888	1270		8.1152	0.05249
6.57818	1271		32.8909	1271		8.128	-0.06195
6.58022	1272		32.8929	1272		8.128	0.05432
6.58227	1273		32.897	1273		8.1408	-0.05737
6.58432	1274		32.8991	1274		8.1408	0.0531
6.58637	1275		32.9032	1275		8.1536	-0.06317
6.58842	1276		32.9237	1276		8.1536	0.06683
6.59046	1277		32.9441	1277		8.1664	-0.04974
6.59251	1278		32.9462	1278		8.1664	0.05554
6.59456	1279		32.9523	1279		8.1792	-0.05066
6.59661	1280		32.9605	1280		8.1792	0.05676
6.59866	1281		32.9626	1281		8.192	-0.04791
6.6007	1282		32.9646	1282		8.192	0.05066
6.60275	1283		32.9687	1283		8.2048	-0.05493
6.6048	1284		32.9728	1284		8.2048	0.04761
6.60685	1285		32.9769	1285		8.2176	-0.04761
6.6089	1286		32.981	1286		8.2176	0.05066
6.61094	1287		32.9933	1287		8.2304	-0.05249
6.61299	1288		33.0179	1288		8.2304	0.05768
6.61504	1289		33.0199	1289		8.2432	-0.04608
6.61709	1290		33.0281	1290		8.2432	0.04578
6.61914	1291		33.0301	1291		8.256	-0.06073
6.62118	1292		33.0322	1292		8.256	0.05096
6.62323	1293		33.0383	1293		8.2688	-0.05646
6.62528	1294		33.0424	1294		8.2688	0.05005
6.62733	1295		33.0527	1295		8.2816	-0.05707
6.62938	1296		33.065	1296		8.2816	0.04974
6.63142	1297		33.0957	1297		8.2944	-0.05585
6.63347	1298		33.0977	1298		8.2944	0.05829
6.63552	1299		33.1039	1299		8.3072	-0.05066
6.63757	1300		33.1243	1300		8.3072	0.05066
6.63962	1301		33.1285	1301		8.32	-0.05005
6.64166	1302		33.1305	1302		8.32	0.05463
6.64371	1303		33.1387	1303		8.3328	-0.05035
6.64576	1304		33.1407	1304		8.3328	0.05035
6.64781	1305		33.1428	1305		8.3456	-0.05219
6.64986	1306		33.151	1306		8.3456	0.05371
6.6519	1307		33.1571	1307		8.3584	-0.05707
6.65395	1308		33.1592	1308		8.3584	0.06927
6.656	1309		33.1612	1309		8.3712	-0.05707
6.65805	1310		33.1674	1310		8.3712	0.05646
6.6601	1311		33.1817	1311		8.384	-0.05157
6.66214	1312		33.1899	1312		8.384	0.06317
6.66419	1313		33.2186	1313		8.3968	-0.05524
6.66624	1314		33.2247	1314		8.3968	0.05371
6.66829	1315		33.2268	1315		8.4096	-0.06287
6.67034	1316		33.2308	1316		8.4096	0.05615
6.67238	1317		33.237	1317		8.4224	-0.06256
6.67443	1318		33.239	1318		8.4224	0.05371
6.67648	1319		33.2534	1319		8.4352	-0.05554
6.67853	1320		33.2739	1320		8.4352	0.05646
6.68058	1321		33.282	1321		8.448	-0.04395
6.68262	1322		33.2861	1322		8.448	0.05096
6.68467	1323		33.2902	1323		8.4608	-0.05005
6.68672	1324		33.2923	1324		8.4608	0.04822
6.68877	1325		33.2943	1325		8.4736	-0.04761
6.69082	1326		33.3005	1326		8.4736	0.04608
6.69286	1327		33.3087	1327		8.4864	-0.047
6.69491	1328		33.3169	1328		8.4864	0.047
6.69696	1329		33.3803	1329		8.4992	-0.05493
6.69901	1330		33.3824	1330		8.4992	0.05066
6.70106	1331		33.3988	1331		8.512	-0.05463
6.7031	1332		33.4152	1332		8.512	0.05035
6.70515	1333		33.4377	1333		8.5248	-0.05493
6.7072	1334		33.4418	1334		8.5248	0.05157
6.70925	1335		33.4438	1335		8.5376	-0.05554
6.7113	1336		33.4664	1336		8.5376	0.0473
6.71334	1337		33.4705	1337		8.5504	-0.04883
6.71539	1338		33.4725	1338		8.5504	0.0592
6.71744	1339		33.493	1339		8.5632	-0.04974
6.71949	1340		33.495	1340		8.5632	0.05157
6.72154	1341		33.5073	1341		8.576	-0.05341
6.72358	1342		33.5155	1342		8.576	0.04547
6.72563	1343		33.5176	1343		8.5888	-0.05859
6.72768	1344		33.5196	1344		8.5888	0.0589
6.72973	1345		33.5217	1345		8.6016	-0.04944
6.73178	1346		33.5237	1346		8.6016	0.05188
6.73382	1347		33.5299	1347		8.6144	-0.05371
6.73587	1348		33.5442	1348		8.6144	0.05524
6.73792	1349		33.5606	1349		8.6272	-0.08728
6.73997	1350		33.5667	1350		8.6272	0.07355
6.74202	1351		33.5811	1351		8.64	-0.04791
6.74406	1352		33.5851	1352		8.64	0.05157
6.74611	1353		33.6118	1353		8.6528	-0.047
6.74816	1354		33.6138	1354		8.6528	0.04974
6.75021	1355		33.6159	1355		8.6656	-0.05402
6.75226	1356		33.6179	1356		8.6656	0.05341
6.7543	1357		33.622	1357		8.6784	-0.05707
6.75635	1358		33.6241	1358		8.6784	0.04974
6.7584	1359		33.6364	1359		8.6912	-0.05463
6.76045	1360		33.6957	1360		8.6912	0.05402
6.7625	1361		33.6978	1361		8.704	-0.05798
6.76454	1362		33.706	1362		8.704	0.0531
6.76659	1363		33.708	1363		8.7168	-0.05737
6.76864	1364		33.7101	1364		8.7168	0.05951
6.77069	1365		33.7183	1365		8.7296	-0.06531
6.77274	1366		33.7203	1366		8.7296	0.06836
6.77478	1367		33.7285	1367		8.7424	-0.04547
6.77683	1368		33.7306	1368		8.7424	0.05096
6.77888	1369		33.7347	1369		8.7552	-0.05463
6.78093	1370		33.7367	1370		8.7552	0.05219
6.78298	1371		33.7388	1371		8.768	-0.05554
6.78502	1372		33.7408	1372		8.768	0.05188
6.78707	1373		33.7428	1373		8.7808	-0.04852
6.78912	1374		33.7633	1374		8.7808	0.05127
6.79117	1375		33.7838	1375		8.7936	-0.05341
6.79322	1376		33.7961	1376		8.7936	0.05157
6.79526	1377		33.8207	1377		8.8064	-0.05005
6.79731	1378		33.8391	1378		8.8064	0.04974
6.79936	1379		33.8555	1379		8.8192	-0.05463
6.80141	1380		33.8575	1380		8.8192	0.05371
6.80346	1381		33.8739	1381		8.832	-0.05402
6.8055	1382		33.8903	1382		8.832	0.0592
6.80755	1383		33.8965	1383		8.8448	-0.05005
6.8096	1384		33.919	1384		8.8448	0.05432
6.81165	1385		33.9395	1385		8.8576	-0.0708
6.8137	1386		33.9415	1386		8.8576	0.08148
6.81574	1387		33.9497	1387		8.8704	-0.04761
6.81779	1388		33.9517	1388		8.8704	0.05646
6.81984	1389		33.9784	1389		8.8832	-0.05219
6.82189	1390		33.9845	1390		8.8832	0.05768
6.82394	1391		33.9866	1391		8.896	-0.05463
6.82598	1392		33.9886	1392		8.896	0.05646
6.82803	1393		33.9907	1393		8.9088	-0.07446
6.83008	1394		34.0091	1394		8.9088	0.06683
6.83213	1395		34.0111	1395		8.9216	-0.0647
6.83418	1396		34.0521	1396		8.9216	0.05951
6.83622	1397		34.0541	1397		8.9344	-0.05951
6.83827	1398		34.0767	1398		8.9344	0.05646
6.84032	1399		34.1013	1399		8.9472	-0.05798
6.84237	1400		34.1074	1400		8.9472	0.06256
6.84442	1401		34.1094	1401		8.96	-0.04913
6.84646	1402		34.1525	1402		8.96	0.05066
6.84851	1403		34.1873	1403		8.9728	-0.05219
6.85056	1404		34.2467	1404		8.9728	0.0531
6.85261	1405		34.2569	1405		8.9856	-0.04913
6.85466	1406		34.2815	1406		8.9856	0.05646
6.8567	1407		34.306	1407		8.9984	-0.06531
6.85875	1408		34.3142	1408		8.9984	0.06134
6.8608	1409		34.3183	1409		9.0112	-0.05127
6.86285	1410		34.3204	1410		9.0112	0.05249
6.8649	1411		34.3224	1411		9.024	-0.05157
6.86694	1412		34.3409	1412		9.024	0.05127
6.86899	1413		34.3429	1413		9.0368	-0.05615
6.87104	1414		34.3798	1414		9.0368	0.05524
6.87309	1415		34.3818	1415		9.0496	-0.0473
6.87514	1416		34.39	1416		9.0496	0.04944
6.87718	1417		34.3962	1417		9.0624	-0.05554
6.87923	1418		34.3982	1418		9.0624	0.05066
6.88128	1419		34.4166	1419		9.0752	-0.0531
6.88333	1420		34.4515	1420		9.0752	0.05951
6.88538	1421		34.4535	1421		9.088	-0.05951
6.88742	1422		34.4556	1422		9.088	0.06226
6.88947	1423		34.474	1423		9.1008	-0.05798
6.89152	1424		34.4945	1424		9.1008	0.04913
6.89357	1425		34.4986	1425		9.1136	-0.05615
6.89562	1426		34.5006	1426		9.1136	0.047
6.89766	1427		34.5027	1427		9.1264	-0.05341
6.89971	1428		34.5149	1428		9.1264	0.05066
6.90176	1429		34.5231	1429		9.1392	-0.05737
6.90381	1430		34.5252	1430		9.1392	0.05646
6.90586	1431		34.5579	1431		9.152	-0.05524
6.9079	1432		34.5989	1432		9.152	0.05127
6.90995	1433		34.601	1433		9.1648	-0.05432
6.912	1434		34.6112	1434		9.1648	0.05463
6.91405	1435		34.6133	1435		9.1776	-0.05341
6.9161	1436		34.6194	1436		9.1776	0.06042
6.91814	1437		34.6296	1437		9.1904	-0.05615
6.92019	1438		34.6317	1438		9.1904	0.0589
6.92224	1439		34.6378	1439		9.2032	-0.04913
6.92429	1440		34.646	1440		9.2032	0.04822
6.92634	1441		34.6645	1441		9.216	-0.05066
6.92838	1442		34.6665	1442		9.216	0.05432
6.93043	1443		34.6788	1443		9.2288	-0.05554
6.93248	1444		34.687	1444		9.2288	0.05219
6.93453	1445		34.6911	1445		9.2416	-0.06134
6.93658	1446		34.6931	1446		9.2416	0.06256
6.93862	1447		34.6972	1447		9.2544	-0.0415
6.94067	1448		34.6993	1448		9.2544	0.04578
6.94272	1449		34.7116	1449		9.2672	-0.05493
6.94477	1450		34.7156	1450		9.2672	0.05249
6.94682	1451		34.7218	1451		9.28	-0.04272
6.94886	1452		34.7238	1452		9.28	0.04669
6.95091	1453		34.7279	1453		9.2928	-0.04852
6.95296	1454		34.732	1454		9.2928	0.05066
6.95501	1455		34.7341	1455		9.3056	-0.04333
6.95706	1456		34.7361	1456		9.3056	0.0473
6.9591	1457		34.7382	1457		9.3184	-0.05402
6.96115	1458		34.7525	1458		9.3184	0.04883
6.9632	1459		34.7566	1459		9.3312	-0.05493
6.96525	1460		34.7976	1460		9.3312	0.04669
6.9673	1461		34.8017	1461		9.344	-0.05249
6.96934	1462		34.8037	1462		9.344	0.05676
6.97139	1463		34.8058	1463		9.3568	-0.05646
6.97344	1464		34.8078	1464		9.3568	0.0531
6.97549	1465		34.8099	1465		9.3696	-0.05676
6.97754	1466		34.8119	1466		9.3696	0.05676
6.97958	1467		34.8139	1467		9.3824	-0.0528
6.98163	1468		34.8221	1468		9.3824	0.04333
6.98368	1469		34.8242	1469		9.3952	-0.04913
6.98573	1470		34.8262	1470		9.3952	0.04456
6.98778	1471		34.8283	1471		9.408	-0.047
6.98982	1472		34.8324	1472		9.408	0.05096
6.99187	1473		34.8447	1473		9.4208	-0.05096
6.99392	1474		34.8549	1474		9.4208	0.04639
6.99597	1475		34.857	1475		9.4336	-0.05524
6.99802	1476		34.8631	1476		9.4336	0.05127
7.00006	1477		34.8754	1477		9.4464	-0.04944
7.00211	1478		34.8774	1478		9.4464	0.047
7.00416	1479		34.8856	1479		9.4592	-0.05188
7.00621	1480		34.8877	1480		9.4592	0.05463
7.00826	1481		34.8897	1481		9.472	-0.04517
7.0103	1482		34.8918	1482		9.472	0.04761
7.01235	1483		34.8938	1483		9.4848	-0.06042
7.0144	1484		34.9	1484		9.4848	0.05707
7.01645	1485		34.9061	1485		9.4976	-0.05066
7.0185	1486		34.9184	1486		9.4976	0.04913
7.02054	1487		34.9573	1487		9.5104	-0.0528
7.02259	1488		34.9635	1488		9.5104	0.05463
7.02464	1489		34.9655	1489		9.5232	-0.05798
7.02669	1490		34.9676	1490		9.5232	0.05402
7.02874	1491		34.9757	1491		9.536	-0.04791
7.03078	1492		34.9778	1492		9.536	0.04944
7.03283	1493		34.9983	1493		9.5488	-0.05646
7.03488	1494		35.029	1494		9.5488	0.05371
7.03693	1495		35.031	1495		9.5616	-0.06195
7.03898	1496		35.0351	1496		9.5616	0.07233
7.04102	1497		35.0372	1497		9.5744	-0.05188
7.04307	1498		35.0392	1498		9.5744	0.05249
7.04512	1499		35.0413	1499		9.5872	-0.06531
7.04717	1500		35.0433	1500		9.5872	0.05859
7.04922	1501		35.0556	1501		9.6	-0.05524
7.05126	1502		35.0638	1502		9.6	0.04822
7.05331	1503		35.0781	1503		9.6128	-0.04547
7.05536	1504		35.0802	1504		9.6128	0.04791
7.05741	1505		35.0822	1505		9.6256	-0.05737
7.05946	1506		35.0863	1506		9.6256	0.05127
7.0615	1507		35.0884	1507		9.6384	-0.05676
7.06355	1508		35.0945	1508		9.6384	0.04913
7.0656	1509		35.115	1509		9.6512	-0.05096
7.06765	1510		35.1171	1510		9.6512	0.05463
7.0697	1511		35.1375	1511		9.664	-0.05219
7.07174	1512		35.1396	1512		9.664	0.04974
7.07379	1513		35.1437	1513		9.6768	-0.06226
7.07584	1514		35.156	1514		9.6768	0.05066
7.07789	1515		35.1662	1515		9.6896	-0.05127
7.07994	1516		35.1724	1516		9.6896	0.05371
7.08198	1517		35.1744	1517		9.7024	-0.05981
7.08403	1518		35.1887	1518		9.7024	0.05737
7.08608	1519		35.3096	1519		9.7152	-0.06958
7.08813	1520		35.371	1520		9.7152	0.06714
7.09018	1521		35.3731	1521		9.728	-0.0528
7.09222	1522		35.4243	1522		9.728	0.05371
7.09427	1523		35.4263	1523		9.7408	-0.04822
7.09632	1524		35.4386	1524		9.7408	0.0531
7.09837	1525		35.4406	1525		9.7536	-0.04791
7.10042	1526		35.4734	1526		9.7536	0.04547
7.10246	1527		35.4755	1527		9.7664	-0.0647
7.10451	1528		35.4877	1528		9.7664	0.05768
7.10656	1529		35.5	1529		9.7792	-0.05035
7.10861	1530		35.5021	1530		9.7792	0.05035
7.11066	1531		35.5041	1531		9.792	-0.0531
7.1127	1532		35.5062	1532		9.792	0.05859
7.11475	1533		35.5123	1533		9.8048	-0.04486
7.1168	1534		35.5164	1534		9.8048	0.04791
7.11885	1535		35.5226	1535		9.8176	-0.0531
7.1209	1536		35.5287	1536		9.8176	0.05585
7.12294	1537		35.5369	1537		9.8304	-0.05005
7.12499	1538		35.5697	1538		9.8304	0.05157
7.12704	1539		35.5717	1539		9.8432	-0.05554
7.12909	1540		35.5861	1540		9.8432	0.05524
7.13114	1541		35.5881	1541		9.856	-0.08942
7.13318	1542		35.5983	1542		9.856	0.09277
7.13523	1543		35.6024	1543		9.8688	-0.05096
7.13728	1544		35.6106	1544		9.8688	0.04791
7.13933	1545		35.625	1545		9.8816	-0.05005
7.14138	1546		35.6393	1546		9.8816	0.047
7.14342	1547		35.6434	1547		9.8944	-0.04913
7.14547	1548		35.6454	1548		9.8944	0.04578
7.14752	1549		35.6475	1549		9.9072	-0.04791
7.14957	1550		35.6639	1550		9.9072	0.05188
7.15162	1551		35.6741	1551		9.92	-0.04761
7.15366	1552		35.6803	1552		9.92	0.05371
7.15571	1553		35.6864	1553		9.9328	-0.05493
7.15776	1554		35.6905	1554		9.9328	0.04639
7.15981	1555		35.7048	1555		9.9456	-0.05005
7.16186	1556		35.7089	1556		9.9456	0.0531
7.1639	1557		35.7294	1557		9.9584	-0.05646
7.16595	1558		35.7315	1558		9.9584	0.04944
7.168	1559		35.7335	1559		9.9712	-0.05554
7.17005	1560		35.7396	1560		9.9712	0.05646
7.1721	1561		35.8154	1561		9.984	-0.05035
7.17414	1562		35.8379	1562		9.984	0.05127
7.17619	1563		35.8769	1563		9.9968	-0.06042
7.17824	1564		35.883	1564		9.9968	0.06104
7.18029	1565		35.9445	1565		10.0096	-0.05219
7.18234	1566		35.9465	1566		10.0096	0.0473
7.18438	1567		35.9813	1567		10.0224	-0.04791
7.18643	1568		35.9895	1568		10.0224	0.04547
7.18848	1569		35.9915	1569		10.0352	-0.04944
7.19053	1570		35.9956	1570		10.0352	0.05005
7.19258	1571		35.9997	1571		10.048	-0.05493
7.19462	1572		36.055	1572		10.048	0.04852
7.19667	1573		36.0571	1573		10.0608	-0.05371
7.19872	1574		36.0591	1574		10.0608	0.04883
7.20077	1575		36.0735	1575		10.0736	-0.04883
7.20282	1576		36.0796	1576		10.0736	0.04669
7.20486	1577		36.0817	1577		10.0864	-0.0473
7.20691	1578		36.1042	1578		10.0864	0.04761
7.20896	1579		36.1062	1579		10.0992	-0.047
7.21101	1580		36.1226	1580		10.0992	0.05432
7.21306	1581		36.1247	1581		10.112	-0.05798
7.2151	1582		36.1267	1582		10.112	0.04456
7.21715	1583		36.1329	1583		10.1248	-0.05371
7.2192	1584		36.1431	1584		10.1248	0.04669
7.22125	1585		36.1452	1585		10.1376	-0.05707
7.2233	1586		36.1472	1586		10.1376	0.05157
7.22534	1587		36.1493	1587		10.1504	-0.0589
7.22739	1588		36.1902	1588		10.1504	0.05341
7.22944	1589		36.2025	1589		10.1632	-0.05341
7.23149	1590		36.2496	1590		10.1632	0.05127
7.23354	1591		36.266	1591		10.176	-0.04944
7.23558	1592		36.2987	1592		10.176	0.04852
7.23763	1593		36.309	1593		10.1888	-0.05157
7.23968	1594		36.3499	1594		10.1888	0.0473
7.24173	1595		36.352	1595		10.2016	-0.04486
7.24378	1596		36.3663	1596		10.2016	0.04761
7.24582	1597		36.3909	1597		10.2144	-0.06195
7.24787	1598		36.393	1598		10.2144	0.0531
7.24992	1599		36.4134	1599		10.2272	-0.06042
7.25197	1600		36.4298	1600		10.2272	0.05493
7.25402	1601		36.438	1601		10.24	-0.05707
7.25606	1602		36.4401	1602		10.24	0.04608
7.25811	1603		36.4421	1603		10.2528	-0.06958
7.26016	1604		36.4462	1604		10.2528	0.05615
7.26221	1605		36.4503	1605		10.2656	-0.06805
7.26426	1606		36.4524	1606		10.2656	0.05371
7.2663	1607		36.4564	1607		10.2784	-0.06256
7.26835	1608		36.4831	1608		10.2784	0.05737
7.2704	1609		36.4851	1609		10.2912	-0.05951
7.27245	1610		36.4933	1610		10.2912	0.07111
7.2745	1611		36.5015	1611		10.304	-0.05371
7.27654	1612		36.5076	1612		10.304	0.05768
7.27859	1613		36.522	1613		10.3168	-0.05524
7.28064	1614		36.524	1614		10.3168	0.05432
7.28269	1615		36.567	1615		10.3296	-0.05127
7.28474	1616		36.5691	1616		10.3296	0.04822
7.28678	1617		36.5752	1617		10.3424	-0.04852
7.28883	1618		36.5875	1618		10.3424	0.04761
7.29088	1619		36.5896	1619		10.3552	-0.04944
7.29293	1620		36.5916	1620		10.3552	0.05554
7.29498	1621		36.5957	1621		10.368	-0.05768
7.29702	1622		36.5978	1622		10.368	0.06134
7.29907	1623		36.5998	1623		10.3808	-0.04761
7.30112	1624		36.6039	1624		10.3808	0.0473
7.30317	1625		36.6059	1625		10.3936	-0.04791
7.30522	1626		36.608	1626		10.3936	0.0528
7.30726	1627		36.6203	1627		10.4064	-0.05524
7.30931	1628		36.6223	1628		10.4064	0.05096
7.31136	1629		36.649	1629		10.4192	-0.05432
7.31341	1630		36.6531	1630		10.4192	0.05096
7.31546	1631		36.6551	1631		10.432	-0.05127
7.3175	1632		36.6592	1632		10.432	0.047
7.31955	1633		36.6879	1633		10.4448	-0.0528
7.3216	1634		36.6961	1634		10.4448	0.04913
7.32365	1635		36.6981	1635		10.4576	-0.05035
7.3257	1636		36.7002	1636		10.4576	0.05249
7.32774	1637		36.7043	1637		10.4704	-0.05402
7.32979	1638		36.7063	1638		10.4704	0.05249
7.33184	1639		36.7084	1639		10.4832	-0.04669
7.33389	1640		36.7104	1640		10.4832	0.05676
7.33594	1641		36.7124	1641		10.496	-0.06531
7.33798	1642		36.7145	1642		10.496	0.05371
7.34003	1643		36.7165	1643		10.5088	-0.0531
7.34208	1644		36.7186	1644		10.5088	0.04395
7.34413	1645		36.7206	1645		10.5216	-0.05402
7.34618	1646		36.7329	1646		10.5216	0.05432
7.34822	1647		36.735	1647		10.5344	-0.05066
7.35027	1648		36.737	1648		10.5344	0.05707
7.35232	1649		36.7432	1649		10.5472	-0.07721
7.35437	1650		36.7473	1650		10.5472	0.07141
7.35642	1651		36.7493	1651		10.56	-0.05829
7.35846	1652		36.7944	1652		10.56	0.0592
7.36051	1653		36.7964	1653		10.5728	-0.0647
7.36256	1654		36.7985	1654		10.5728	0.05981
7.36461	1655		36.8005	1655		10.5856	-0.05951
7.36666	1656		36.8046	1656		10.5856	0.047
7.3687	1657		36.8169	1657		10.5984	-0.05951
7.37075	1658		36.8189	1658		10.5984	0.05402
7.3728	1659		36.821	1659		10.6112	-0.05005
7.37485	1660		36.8333	1660		10.6112	0.04944
7.3769	1661		36.8558	1661		10.624	-0.0528
7.37894	1662		36.862	1662		10.624	0.0528
7.38099	1663		36.864	1663		10.6368	-0.0589
7.38304	1664		36.8804	1664		10.6368	0.05341
7.38509	1665		36.8927	1665		10.6496	-0.04761
7.38714	1666		36.8968	1666		10.6496	0.05157
7.38918	1667		36.9173	1667		10.6624	-0.05768
7.39123	1668		36.9377	1668		10.6624	0.06104
7.39328	1669		36.9459	1669		10.6752	-0.06683
7.39533	1670		36.9521	1670		10.6752	0.05707
7.39738	1671		36.9766	1671		10.688	-0.05493
7.39942	1672		36.9787	1672		10.688	0.06104
7.40147	1673		37.0074	1673		10.7008	-0.05615
7.40352	1674		37.0217	1674		10.7008	0.05585
7.40557	1675		37.0237	1675		10.7136	-0.04608
7.40762	1676		37.0422	1676		10.7136	0.05554
7.40966	1677		37.0442	1677		10.7264	-0.05157
7.41171	1678		37.0504	1678		10.7264	0.05463
7.41376	1679		37.0524	1679		10.7392	-0.05981
7.41581	1680		37.0545	1680		10.7392	0.06897
7.41786	1681		37.0565	1681		10.752	-0.04822
7.4199	1682		37.0586	1682		10.752	0.04456
7.42195	1683		37.0749	1683		10.7648	-0.05463
7.424	1684		37.077	1684		10.7648	0.05157
7.42605	1685		37.0811	1685		10.7776	-0.05676
7.4281	1686		37.0995	1686		10.7776	0.05768
7.43014	1687		37.1077	1687		10.7904	-0.05219
7.43219	1688		37.1098	1688		10.7904	0.05524
7.43424	1689		37.1241	1689		10.8032	-0.05341
7.43629	1690		37.1302	1690		10.8032	0.04517
7.43834	1691		37.1384	1691		10.816	-0.04456
7.44038	1692		37.1487	1692		10.816	0.04425
7.44243	1693		37.1589	1693		10.8288	-0.07904
7.44448	1694		37.1671	1694		10.8288	0.07782
7.44653	1695		37.1753	1695		10.8416	-0.05768
7.44858	1696		37.1794	1696		10.8416	0.07355
7.45062	1697		37.1835	1697		10.8544	-0.04883
7.45267	1698		37.1855	1698		10.8544	0.04852
7.45472	1699		37.1876	1699		10.8672	-0.05768
7.45677	1700		37.1937	1700		10.8672	0.05524
7.45882	1701		37.1958	1701		10.88	-0.0705
7.46086	1702		37.1978	1702		10.88	0.0647
7.46291	1703		37.1999	1703		10.8928	-0.04639
7.46496	1704		37.204	1704		10.8928	0.05005
7.46701	1705		37.206	1705		10.9056	-0.04639
7.46906	1706		37.2142	1706		10.9056	0.0473
7.4711	1707		37.2163	1707		10.9184	-0.06348
7.47315	1708		37.2347	1708		10.9184	0.05219
7.4752	1709		37.2367	1709		10.9312	-0.05219
7.47725	1710		37.2429	1710		10.9312	0.05524
7.4793	1711		37.2572	1711		10.944	-0.06439
7.48134	1712		37.2593	1712		10.944	0.05219
7.48339	1713		37.2634	1713		10.9568	-0.0531
7.48544	1714		37.2654	1714		10.9568	0.05035
7.48749	1715		37.2675	1715		10.9696	-0.06165
7.48954	1716		37.2695	1716		10.9696	0.04669
7.49158	1717		37.2736	1717		10.9824	-0.05249
7.49363	1718		37.2756	1718		10.9824	0.05737
7.49568	1719		37.2797	1719		10.9952	-0.05096
7.49773	1720		37.2818	1720		10.9952	0.05127
7.49978	1721		37.2838	1721		11.008	-0.04852
7.50182	1722		37.2879	1722		11.008	0.04669
7.50387	1723		37.292	1723		11.0208	-0.05157
7.50592	1724		37.2941	1724		11.0208	0.05157
7.50797	1725		37.2982	1725		11.0336	-0.05188
7.51002	1726		37.3105	1726		11.0336	0.04822
7.51206	1727		37.3146	1727		11.0464	-0.04822
7.51411	1728		37.3166	1728		11.0464	0.05096
7.51616	1729		37.3576	1729		11.0592	-0.15106
7.51821	1730		37.3719	1730		11.0592	0.17792
7.52026	1731		37.374	1731		11.072	-0.0647
7.5223	1732		37.3781	1732		11.072	0.06683
7.52435	1733		37.3801	1733		11.0848	-0.05493
7.5264	1734		37.3821	1734		11.0848	0.05798
7.52845	1735		37.3842	1735		11.0976	-0.04974
7.5305	1736		37.3862	1736		11.0976	0.05707
7.53254	1737		37.3883	1737		11.1104	-0.05127
7.53459	1738		37.3903	1738		11.1104	0.05432
7.53664	1739		37.3924	1739		11.1232	-0.0528
7.53869	1740		37.3944	1740		11.1232	0.05096
7.54074	1741		37.4006	1741		11.136	-0.05707
7.54278	1742		37.4108	1742		11.136	0.05463
7.54483	1743		37.4129	1743		11.1488	-0.04944
7.54688	1744		37.417	1744		11.1488	0.0528
7.54893	1745		37.419	1745		11.1616	-0.0528
7.55098	1746		37.4211	1746		11.1616	0.05066
7.55302	1747		37.4252	1747		11.1744	-0.06012
7.55507	1748		37.4272	1748		11.1744	0.06134
7.55712	1749		37.4313	1749		11.1872	-0.05493
7.55917	1750		37.4333	1750		11.1872	0.05096
7.56122	1751		37.4354	1751		11.2	-0.05859
7.56326	1752		37.4374	1752		11.2	0.05249
7.56531	1753		37.4415	1753		11.2128	-0.08698
7.56736	1754		37.4518	1754		11.2128	0.11383
7.56941	1755		37.4538	1755		11.2256	-0.04578
7.57146	1756		37.4702	1756		11.2256	0.06012
7.5735	1757		37.4743	1757		11.2384	-0.05981
7.57555	1758		37.4845	1758		11.2384	0.05829
7.5776	1759		37.5009	1759		11.2512	-0.05402
7.57965	1760		37.5112	1760		11.2512	0.05005
7.5817	1761		37.5132	1761		11.264	-0.05096
7.58374	1762		37.5153	1762		11.264	0.05096
7.58579	1763		37.5173	1763		11.2768	-0.05249
7.58784	1764		37.5214	1764		11.2768	0.05371
7.58989	1765		37.5235	1765		11.2896	-0.0528
7.59194	1766		37.5296	1766		11.2896	0.05035
7.59398	1767		37.5542	1767		11.3024	-0.05981
7.59603	1768		37.5624	1768		11.3024	0.05737
7.59808	1769		37.5644	1769		11.3152	-0.06989
7.60013	1770		37.5665	1770		11.3152	0.05676
7.60218	1771		37.5685	1771		11.328	-0.0473
7.60422	1772		37.5787	1772		11.328	0.05341
7.60627	1773		37.5972	1773		11.3408	-0.05096
7.60832	1774		37.6033	1774		11.3408	0.05493
7.61037	1775		37.6115	1775		11.3536	-0.06195
7.61242	1776		37.6136	1776		11.3536	0.06042
7.61446	1777		37.6197	1777		11.3664	-0.0592
7.61651	1778		37.6238	1778		11.3664	0.06134
7.61856	1779		37.6279	1779		11.3792	-0.05157
7.62061	1780		37.6422	1780		11.3792	0.06592
7.62266	1781		37.6443	1781		11.392	-0.05341
7.6247	1782		37.6484	1782		11.392	0.0531
7.62675	1783		37.6504	1783		11.4048	-0.08301
7.6288	1784		37.6525	1784		11.4048	0.06561
7.63085	1785		37.6607	1785		11.4176	-0.06348
7.6329	1786		37.6627	1786		11.4176	0.06592
7.63494	1787		37.675	1787		11.4304	-0.06012
7.63699	1788		37.6771	1788		11.4304	0.05127
7.63904	1789		37.6873	1789		11.4432	-0.05219
7.64109	1790		37.716	1790		11.4432	0.04974
7.64314	1791		37.7323	1791		11.456	-0.05524
7.64518	1792		37.7364	1792		11.456	0.05676
7.64723	1793		37.7426	1793		11.4688	-0.05066
7.64928	1794		37.7446	1794		11.4688	0.05005
7.65133	1795		37.7467	1795		11.4816	-0.05005
7.65338	1796		37.7487	1796		11.4816	0.05737
7.65542	1797		37.7569	1797		11.4944	-0.0592
7.65747	1798		37.761	1798		11.4944	0.0592
7.65952	1799		37.7651	1799		11.5072	-0.06622
7.66157	1800		37.7672	1800		11.5072	0.06012
7.66362	1801		37.7692	1801		11.52	-0.0473
7.66566	1802		37.7733	1802		11.52	0.04791
7.66771	1803		37.7754	1803		11.5328	-0.05707
7.66976	1804		37.7795	1804		11.5328	0.05585
7.67181	1805		37.8204	1805		11.5456	-0.0589
7.67386	1806		37.8389	1806		11.5456	0.0592
7.6759	1807		37.8409	1807		11.5584	-0.05798
7.67795	1808		37.8429	1808		11.5584	0.06073
7.68	1809		37.8532	1809		11.5712	-0.07813
7.68205	1810		37.8593	1810		11.5712	0.07538
7.6841	1811		37.8614	1811		11.584	-0.065
7.68614	1812		37.8696	1812		11.584	0.06104
7.68819	1813		37.8716	1813		11.5968	-0.05707
7.69024	1814		37.8737	1814		11.5968	0.05493
7.69229	1815		37.8757	1815		11.6096	-0.05646
7.69434	1816		37.888	1816		11.6096	0.05463
7.69638	1817		37.8921	1817		11.6224	-0.06012
7.69843	1818		37.9064	1818		11.6224	0.04974
7.70048	1819		37.9085	1819		11.6352	-0.06012
7.70253	1820		37.931	1820		11.6352	0.04944
7.70458	1821		37.9433	1821		11.648	-0.04791
7.70662	1822		38.0006	1822		11.648	0.04456
7.70867	1823		38.0088	1823		11.6608	-0.06104
7.71072	1824		38.0109	1824		11.6608	0.05493
7.71277	1825		38.0129	1825		11.6736	-0.05371
7.71482	1826		38.015	1826		11.6736	0.04822
7.71686	1827		38.017	1827		11.6864	-0.06958
7.71891	1828		38.0211	1828		11.6864	0.06622
7.72096	1829		38.0232	1829		11.6992	-0.06226
7.72301	1830		38.0252	1830		11.6992	0.05737
7.72506	1831		38.0273	1831		11.712	-0.05859
7.7271	1832		38.0293	1832		11.712	0.05951
7.72915	1833		38.0334	1833		11.7248	-0.05585
7.7312	1834		38.0375	1834		11.7248	0.05096
7.73325	1835		38.0416	1835		11.7376	-0.06195
7.7353	1836		38.0477	1836		11.7376	0.06104
7.73734	1837		38.0498	1837		11.7504	-0.06012
7.73939	1838		38.0518	1838		11.7504	0.06775
7.74144	1839		38.0539	1839		11.7632	-0.0592
7.74349	1840		38.0764	1840		11.7632	0.05524
7.74554	1841		38.0949	1841		11.776	-0.05768
7.74758	1842		38.103	1842		11.776	0.05035
7.74963	1843		38.1051	1843		11.7888	-0.05219
7.75168	1844		38.1153	1844		11.7888	0.05157
7.75373	1845		38.1174	1845		11.8016	-0.04486
7.75578	1846		38.1215	1846		11.8016	0.05035
7.75782	1847		38.1256	1847		11.8144	-0.05737
7.75987	1848		38.1297	1848		11.8144	0.05219
7.76192	1849		38.1317	1849		11.8272	-0.05829
7.76397	1850		38.1358	1850		11.8272	0.04486
7.76602	1851		38.1461	1851		11.84	-0.08514
7.76806	1852		38.1501	1852		11.84	0.06317
7.77011	1853		38.1542	1853		11.8528	-0.07324
7.77216	1854		38.1583	1854		11.8528	0.06409
7.77421	1855		38.1604	1855		11.8656	-0.06989
7.77626	1856		38.1686	1856		11.8656	0.07233
7.7783	1857		38.1768	1857		11.8784	-0.05676
7.78035	1858		38.1788	1858		11.8784	0.05798
7.7824	1859		38.1993	1859		11.8912	-0.04913
7.78445	1860		38.2013	1860		11.8912	0.0531
7.7865	1861		38.2034	1861		11.904	-0.05554
7.78854	1862		38.2075	1862		11.904	0.04974
7.79059	1863		38.2095	1863		11.9168	-0.06836
7.79264	1864		38.2116	1864		11.9168	0.06927
7.79469	1865		38.2136	1865		11.9296	-0.0528
7.79674	1866		38.2157	1866		11.9296	0.05524
7.79878	1867		38.2177	1867		11.9424	-0.05432
7.80083	1868		38.2218	1868		11.9424	0.05402
7.80288	1869		38.2239	1869		11.9552	-0.0592
7.80493	1870		38.2259	1870		11.9552	0.05371
7.80698	1871		38.228	1871		11.968	-0.05768
7.80902	1872		38.2362	1872		11.968	0.04883
7.81107	1873		38.2382	1873		11.9808	-0.07568
7.81312	1874		38.2464	1874		11.9808	0.07629
7.81517	1875		38.2484	1875		11.9936	-0.06165
7.81722	1876		38.2607	1876		11.9936	0.05219
7.81926	1877		38.2628	1877		12.0064	-0.04944
7.82131	1878		38.2689	1878		12.0064	0.05432
7.82336	1879		38.271	1879		12.0192	-0.0589
7.82541	1880		38.2771	1880		12.0192	0.05737
7.82746	1881		38.2874	1881		12.032	-0.05829
7.8295	1882		38.2894	1882		12.032	0.05463
7.83155	1883		38.2915	1883		12.0448	-0.06104
7.8336	1884		38.2935	1884		12.0448	0.05615
7.83565	1885		38.2976	1885		12.0576	-0.05707
7.8377	1886		38.3017	1886		12.0576	0.05432
7.83974	1887		38.3037	1887		12.0704	-0.05615
7.84179	1888		38.3058	1888		12.0704	0.05554
7.84384	1889		38.3078	1889		12.0832	-0.0589
7.84589	1890		38.3119	1890		12.0832	0.06439
7.84794	1891		38.3181	1891		12.096	-0.05768
7.84998	1892		38.3201	1892		12.096	0.0528
7.85203	1893		38.3386	1893		12.1088	-0.05707
7.85408	1894		38.3488	1894		12.1088	0.06256
7.85613	1895		38.3529	1895		12.1216	-0.06134
7.85818	1896		38.3549	1896		12.1216	0.05341
7.86022	1897		38.357	1897		12.1344	-0.04608
7.86227	1898		38.359	1898		12.1344	0.04517
7.86432	1899		38.3693	1899		12.1472	-0.05371
7.86637	1900		38.3713	1900		12.1472	0.05951
7.86842	1901		38.3734	1901		12.16	-0.0473
7.87046	1902		38.3754	1902		12.16	0.04669
7.87251	1903		38.3857	1903		12.1728	-0.0589
7.87456	1904		38.4	1904		12.1728	0.06348
7.87661	1905		38.4021	1905		12.1856	-0.0531
7.87866	1906		38.4041	1906		12.1856	0.04547
7.8807	1907		38.4061	1907		12.1984	-0.05646
7.88275	1908		38.4369	1908		12.1984	0.05585
7.8848	1909		38.441	1909		12.2112	-0.06256
7.88685	1910		38.4532	1910		12.2112	0.0589
7.8889	1911		38.4573	1911		12.224	-0.04639
7.89094	1912		38.4614	1912		12.224	0.05066
7.89299	1913		38.4655	1913		12.2368	-0.0528
7.89504	1914		38.4758	1914		12.2368	0.05249
7.89709	1915		38.4799	1915		12.2496	-0.05676
7.89914	1916		38.4819	1916		12.2496	0.05707
7.90118	1917		38.484	1917		12.2624	-0.06226
7.90323	1918		38.5065	1918		12.2624	0.05737
7.90528	1919		38.5229	1919		12.2752	-0.05432
7.90733	1920		38.5249	1920		12.2752	0.065
7.90938	1921		38.527	1921		12.288	-0.05402
7.91142	1922		38.529	1922		12.288	0.04761
7.91347	1923		38.5372	1923		12.3008	-0.05829
7.91552	1924		38.5393	1924		12.3008	0.06042
7.91757	1925		38.5475	1925		12.3136	-0.05829
7.91962	1926		38.5495	1926		12.3136	0.0531
7.92166	1927		38.5597	1927		12.3264	-0.05341
7.92371	1928		38.5618	1928		12.3264	0.05737
7.92576	1929		38.5659	1929		12.3392	-0.06653
7.92781	1930		38.5679	1930		12.3392	0.05951
7.92986	1931		38.57	1931		12.352	-0.0592
7.9319	1932		38.5741	1932		12.352	0.05554
7.93395	1933		38.5761	1933		12.3648	-0.05371
7.936	1934		38.5966	1934		12.3648	0.05615
7.93805	1935		38.5987	1935		12.3776	-0.05127
7.9401	1936		38.6007	1936		12.3776	0.0528
7.94214	1937		38.613	1937		12.3904	-0.05768
7.94419	1938		38.6355	1938		12.3904	0.06012
7.94624	1939		38.6417	1939		12.4032	-0.06439
7.94829	1940		38.6581	1940		12.4032	0.06226
7.95034	1941		38.6744	1941		12.416	-0.05951
7.95238	1942		38.6785	1942		12.416	0.05768
7.95443	1943		38.6867	1943		12.4288	-0.05096
7.95648	1944		38.6888	1944		12.4288	0.06226
7.95853	1945		38.7113	1945		12.4416	-0.06042
7.96058	1946		38.7256	1946		12.4416	0.06531
7.96262	1947		38.7277	1947		12.4544	-0.05188
7.96467	1948		38.7297	1948		12.4544	0.05707
7.96672	1949		38.7318	1949		12.4672	-0.07111
7.96877	1950		38.7441	1950		12.4672	0.07416
7.97082	1951		38.7502	1951		12.48	-0.06226
7.97286	1952		38.7686	1952		12.48	0.07721
7.97491	1953		38.7871	1953		12.4928	-0.06622
7.97696	1954		38.8178	1954		12.4928	0.06317
7.97901	1955		38.8301	1955		12.5056	-0.06714
7.98106	1956		38.8403	1956		12.5056	0.06348
7.9831	1957		38.8424	1957		12.5184	-0.05859
7.98515	1958		38.8444	1958		12.5184	0.06042
7.9872	1959		38.8547	1959		12.5312	-0.05798
7.98925	1960		38.8567	1960		12.5312	0.05981
7.9913	1961		38.8629	1961		12.544	-0.05524
7.99334	1962		38.8649	1962		12.544	0.05402
7.99539	1963		38.869	1963		12.5568	-0.07294
7.99744	1964		38.871	1964		12.5568	0.06012
7.99949	1965		38.8936	1965		12.5696	-0.05829
8.00154	1966		38.8956	1966		12.5696	0.05157
8.00358	1967		38.8977	1967		12.5824	-0.0589
8.00563	1968		38.8997	1968		12.5824	0.0705
8.00768	1969		38.9018	1969		12.5952	-0.05737
8.00973	1970		38.9038	1970		12.5952	0.06134
8.01178	1971		38.9059	1971		12.608	-0.06073
8.01382	1972		38.9079	1972		12.608	0.06348
8.01587	1973		38.912	1973		12.6208	-0.05493
8.01792	1974		38.9141	1974		12.6208	0.05798
8.01997	1975		38.9161	1975		12.6336	-0.05066
8.02202	1976		38.9181	1976		12.6336	0.05127
8.02406	1977		38.9202	1977		12.6464	-0.05402
8.02611	1978		38.9222	1978		12.6464	0.05798
8.02816	1979		38.9263	1979		12.6592	-0.06561
8.03021	1980		38.9284	1980		12.6592	0.06256
8.03226	1981		38.9304	1981		12.672	-0.05829
8.0343	1982		38.9325	1982		12.672	0.05157
8.03635	1983		38.9386	1983		12.6848	-0.06073
8.0384	1984		38.9448	1984		12.6848	0.05432
8.04045	1985		38.9489	1985		12.6976	-0.05798
8.0425	1986		38.9509	1986		12.6976	0.06104
8.04454	1987		38.953	1987		12.7104	-0.06195
8.04659	1988		38.955	1988		12.7104	0.05981
8.04864	1989		38.9571	1989		12.7232	-0.05005
8.05069	1990		38.9612	1990		12.7232	0.04913
8.05274	1991		38.9632	1991		12.736	-0.05493
8.05478	1992		38.9775	1992		12.736	0.05402
8.05683	1993		38.9796	1993		12.7488	-0.06256
8.05888	1994		38.9816	1994		12.7488	0.05585
8.06093	1995		38.9857	1995		12.7616	-0.06836
8.06298	1996		38.9919	1996		12.7616	0.06927
8.06502	1997		38.9939	1997		12.7744	-0.05585
[truncated: 45,234 more rows]

## Sheet: Figure 5b
Figure 5b
cluster 1			cluster 2
time, s	cumE		time, s	cumE		time, s	AE amplitude, V	stress, MPa	strain, %
3.97722	0.04862		14.3053	12.8466		0	-0.03021	13.334	0
3.97926	0.09451		14.3073	27.632		0	0.03113	13.334	0.047
3.98131	0.15889		14.5326	29.0527		0.0128	-0.03662	13.3362	0.042
3.98336	0.21863		14.7415	30.5839		0.0128	0.02686	13.3426	0.042
3.98541	0.29165		15.0712	41.0973		0.0256	-0.03021	13.3369	0.042
3.98746	0.36335		15.1122	46.0503		0.0256	0.0296	13.3426	0.038
3.9895	0.426		15.1142	46.7888		0.0384	-0.03479	13.3469	0.041
3.99155	0.50822		15.4522	48.8109		0.0384	0.02808	13.3618	0.041
3.9936	0.59048		15.5382	62.6137		0.0512	-0.03052	13.5641	0.05
3.99565	0.67058		15.5402	93.3532		0.0512	0.03845	14.0947	0.051
3.9977	0.75984		15.9724	93.8358		0.064	-0.03326	14.6624	0.058
3.99974	0.84692		16.128	94.4488		0.064	0.03326	15.2422	0.058
4.00179	1.01314		16.1362	96.1172		0.0768	-0.03113	15.8234	0.058
4.00384	1.11136		16.3758	100.573		0.0768	0.02991	16.4245	0.074
4.00589	1.24512		16.3799	104.588		0.0896	-0.02899	17.0242	0.084
4.00794	1.40855		16.5192	104.998		0.0896	0.02808	17.6168	0.084
4.00998	1.5394		16.6093	110.992		0.1024	-0.02899	18.2194	0.084
4.01203	1.69415		16.7445	115.992		0.1024	0.03052	18.8291	0.096
4.01408	1.88554		16.853	116.697		0.1152	-0.02991	19.4309	0.101
4.01613	2.0226		16.8653	117.508		0.1152	0.03021	20.057	0.101
4.01818	2.23786		16.8817	126.404		0.128	-0.03754	20.6603	0.108
4.02022	2.44021		16.9861	127.721		0.128	0.02869	21.2728	0.115
4.02227	2.69197		17.0332	130.313		0.1408	-0.0296	21.8953	0.125
4.02432	2.93291		17.4879	130.73		0.1408	0.03143	22.5207	0.125
4.02637	3.13369		17.5882	131.24		0.1536	-0.03296	23.151	0.125
4.02842	3.35345		17.6312	154.843		0.1536	0.03143	23.7927	0.134
4.03046	3.52952		17.6804	156.388		0.1664	-0.03052	24.4181	0.141
4.03251	3.68828		17.6824	156.859		0.1664	0.03021	25.0541	0.141
4.03456	3.90124		17.6845	157.707		0.1792	-0.02777	25.698	0.149
4.03661	4.44885		17.7562	158.569		0.1792	0.03021	26.3326	0.163
4.03866	4.674		17.7766	160.861		0.192	-0.02899	26.9936	0.169
4.0407	5.04101		17.7971	166.889		0.192	0.03448	27.6318	0.169
4.04275	5.24609		17.7992	168.617		0.2048	-0.02899	28.2728	0.174
4.0448	5.41579		17.8012	170.428		0.2048	0.02777	28.9338	0.195
4.04685	5.64102		17.8196	170.782		0.2176	-0.03265	29.5933	0.198
4.0489	5.87915		17.8237	171.345		0.2176	0.0293	30.2657	0.198
4.05094	6.08007		17.8483	172.008		0.2304	-0.03296	30.9359	0.198
4.05299	6.27402		17.8545	178.486		0.2304	0.0296	31.5954	0.206
4.05504	6.54231		17.8565	181.38		0.2432	-0.02991	32.2742	0.212
4.05709	6.93947		17.9589	182.318		0.2432	0.03113	32.9644	0.212
4.05914	7.15604		18.0204	183.186		0.256	-0.03235	33.6531	0.219
4.06118	7.33575		18.0306	225.737		0.256	0.03357	34.3675	0.222
4.06323	7.58209		18.0326	226.465		0.2688	-0.02869	35.0527	0.224
4.06528	7.81254		18.1248	226.873		0.2688	0.03204	35.7486	0.224
4.06733	7.96434		18.1269	228.012		0.2816	-0.03357	36.4551	0.224
4.06938	8.23347		18.2006	936.045		0.2816	0.03723	37.1588	0.217
4.07142	8.58346		18.2026	1021.84		0.2944	-0.03021	37.8761	0.228
4.07347	8.94278		18.2047	1022.78		0.2944	0.02777	38.5897	0.228
4.07552	9.16186		18.2067	1025.1		0.3072	-0.03174	39.2785	0.228
4.07757	9.45392		18.2088	1025.67		0.3072	0.03235	39.9808	0.22
4.07962	9.6598		18.2108	1055.96		0.32	-0.03021	40.6966	0.228
4.08166	9.88771		18.2129	1056.91		0.32	0.03082	41.401	0.228
4.08371	10.0757		18.2211	1058		0.3328	-0.03235	42.1225	0.238
4.08576	10.2598		18.2477	1058.33		0.3328	0.02838	42.812	0.242
4.08781	10.4819		18.3091	1062.84		0.3456	-0.0296	43.5107	0.247
4.08986	10.8824		18.3112	1063.45		0.3456	0.03021	44.2194	0.247
4.0919	11.0452		18.3706	1064.37		0.3584	-0.03143	44.9259	0.251
4.09395	11.2112		18.3726	1066.12		0.3584	0.02899	45.6382	0.263
4.096	11.468		18.3747	1066.92		0.3712	-0.0293	46.3504	0.271
4.09805	11.6824		18.5487	1071.48		0.3712	0.02991	47.0356	0.274
4.1001	11.9634		18.5938	1072.37		0.384	-0.03052	47.7336	0.274
4.10214	12.2372		18.6143	1072.63		0.384	0.03204	48.4459	0.274
4.10419	12.4501		18.6429	1073.82		0.3968	-0.03235	49.1482	0.288
4.10624	12.6724		18.7044	1074.27		0.3968	0.03387	49.8654	0.288
4.10829	12.8458		18.7085	1076.86		0.4096	-0.02869	50.5577	0.288
4.11034	13.0653		18.7105	1077.82		0.4096	0.02838	51.2507	0.298
4.11238	13.2056		18.7126	1078.27		0.4224	-0.03082	51.9672	0.294
4.11443	13.4957		18.7228	1078.97		0.4224	0.02899	52.6859	0.294
4.11648	13.7518		18.7249	1079.57		0.4352	-0.03143	53.4095	0.301
4.11853	14.0138		18.7658	1079.85		0.4352	0.03021	54.1311	0.302
4.12058	14.2994		18.8395	1080.36		0.448	-0.03235	54.8333	0.305
4.12262	14.5291		18.86	1081.22		0.448	0.03357	55.5727	0.305
4.12467	14.7973		18.8989	1083.34		0.4608	-0.03632	56.3376	0.308
4.12672	14.9861		18.9071	1083.83		0.4608	0.02899	56.9395	0.314
4.12877	15.1515		18.9174	1360.83		0.4736	-0.03082	57.7222	0.332
4.13082	15.4095		18.9194	1756.8		0.4736	0.02808	58.6367	0.332
4.13286	15.7194		18.9215	1757.64		0.4864	-0.03021	59.3967	0.334
4.13491	15.9009		18.9317	1758.97		0.4864	0.03326	60.1781	0.334
4.13696	16.1202		18.9358	1759.71		0.4992	-0.03052	60.963	0.342
4.13901	16.3762		18.9379	1760.38		0.4992	0.03052	61.755	0.342
4.14106	16.5651		18.9604	2463.85		0.512	-0.03601	62.4103	0.342
4.1431	16.7371		18.9624	2680.63		0.512	0.03021	63.3462	0.342
4.14515	16.9213		18.9891	2737.93		0.5248	-0.03662	63.9815	0.359
4.1472	17.1527		19.0013	2738.99		0.5248	0.03143	64.9601	0.375
4.14925	17.3763		19.0177	2740.48		0.5376	-0.03326	65.6026	0.385
4.1513	17.6072		19.0198	2741.01		0.5376	0.03021	66.4266	0.39
4.15334	17.8894		19.0607	2747.25		0.5504	-0.0293	67.3953	0.396
4.15539	18.0711		19.0628	2747.87		0.5504	0.03326	68.0271	0.399
4.15744	18.2468		19.071	2748.13		0.5632	-0.03204	68.8362	0.399
4.15949	18.4251		19.0751	2748.77		0.5632	0.03082	69.6588	0.399
4.16154	18.5848		19.1631	2749.65		0.576	-0.03021	70.4637	0.399
4.16358	18.8015		19.1652	2750.02		0.576	0.0293	71.2984	0.392
4.16563	19.0257		19.2143	2754.4		0.5888	-0.03052	72.0883	0.411
4.16768	19.3251		19.2164	2754.83		0.5888	0.02838	72.8903	0.411
4.16973	19.6875		19.2348	2756.1		0.6016	-0.03296	73.718	0.412
4.17178	19.9817		19.3106	2757.63		0.6016	0.03235	74.5406	0.428
4.17382	20.3292		19.3475	2758.14		0.6144	-0.02838	75.3711	0.44
4.17587	20.6469		19.3495	2762.83		0.6144	0.03448	76.2016	0.44
4.17792	20.8374		19.3536	2764.48		0.6272	-0.03021	77.0135	0.436
4.17997	21.0959		19.3557	2765.38		0.6272	0.02808	77.8469	0.437
4.18202	21.436		19.4437	2766.85		0.64	-0.03235	78.693	0.453
4.18406	21.6613		19.4499	2767.7		0.64	0.02808	79.5299	0.453
4.18611	21.8391		19.4601	2768.79		0.6528	-0.03052	80.3924	0.453
4.18816	22.0491		19.4703	2770.58		0.6528	0.03174	81.2265	0.463
4.19021	22.3207		19.4949	2772.89		0.6656	-0.03204	82.067	0.499
4.19226	22.5401		19.497	2773.65		0.6656	0.02991	82.9302	0.499
4.1943	22.7385		19.5441	2776.11		0.6784	-0.02808	83.7935	0.499
4.19635	22.9518		19.7468	2777.07		0.6784	0.03357	84.6581	0.506
4.1984	23.1859		19.7571	2788.68		0.6912	-0.03143	85.5256	0.528
4.20045	23.4025		19.7591	2789.1		0.6912	0.02869	86.3675	0.528
4.2025	23.6722		19.7714	2794.21		0.704	-0.0296	87.2258	0.528
4.20454	23.8657		19.7734	2795.29		0.704	0.03021	88.1033	0.537
4.20659	24.2697		19.8554	2795.93		0.7168	-0.0293	89.136	0.554
4.20864	24.4904		19.8963	2799.98		0.7168	0.02899	89.8554	0.554
4.21069	24.6369		19.8984	2800.98		0.7296	-0.03113	90.8917	0.554
4.21274	24.8239		19.9045	2811.1		0.7296	0.03448	91.7593	0.58
4.21478	25.0507		19.9066	2815.89		0.7424	-0.03113	92.6524	0.603
4.21683	25.2701		19.9434	2817.78		0.7424	0.03113	93.537	0.603
4.21888	25.4237		19.9455	2818.92		0.7552	-0.0296	94.4373	0.602
4.22093	25.5843		19.9659	2819.98		0.7552	0.03021	95.344	0.603
4.22298	25.8294		19.9762	2824.26		0.768	-0.03296	96.2329	0.614
4.22502	26.0587		19.9782	2824.85		0.768	0.03021	97.1339	0.614
4.22707	26.2636		20.0049	2836.54		0.7808	-0.02899	98.0541	0.609
4.22912	26.4605		20.0069	2837.41		0.7808	0.03357	98.9544	0.61
4.23117	26.6297		20.0499	2840.27		0.7936	-0.0296	99.8882	0.611
4.23322	26.8136		20.0786	2840.72		0.7936	0.03296	100.798	0.611
4.23526	26.9949		20.2527	2841.7		0.8064	-0.0293	101.704	0.618
4.23731	27.2669		20.4022	2854.95		0.8064	0.03143	102.632	0.626
4.23936	27.4529		20.4554	2855.73		0.8192	-0.0293	103.553	0.616
4.24141	27.6727		20.5292	2856.89		0.8192	0.0293	104.483	0.615
4.24346	27.8633		20.5373	2859.11		0.832	-0.03357	105.419	0.615
4.2455	28.0355		20.5394	2861.48		0.832	0.03632	106.333	0.617
4.24755	28.3038		20.564	2873.8		0.8448	-0.03021	107.262	0.623
4.2496	28.5098		20.566	2877.12		0.8448	0.0296	108.216	0.623
4.25165	28.7326		20.5803	2884.8		0.8576	-0.02869	109.145	0.623
4.2537	29.0162		20.5824	2886.18		0.8576	0.0296	110.108	0.634
4.25574	29.228		20.5906	2886.45		0.8704	-0.03052	111.036	0.634
4.25779	29.4106		20.7319	2887.23		0.8704	0.0293	111.969	0.659
4.25984	29.5942		20.7606	2895.25		0.8832	-0.03357	112.92	0.659
4.26189	29.7329		20.7811	2900.71		0.8832	0.03143	113.867	0.662
4.26394	29.9695		20.7831	2901.29		0.896	-0.03418	114.809	0.662
4.26598	30.2313		20.7954	2901.88		0.896	0.03052	115.77	0.663
4.26803	30.6012		20.7995	3692.77		0.9088	-0.02777	116.702	0.663
4.27008	30.9487		20.8015	3703.65		0.9088	0.03174	117.65	0.672
4.27213	31.2221		20.8118	3704.36		0.9216	-0.03082	118.62	0.679
4.27418	31.5168		20.822	3918.62		0.9216	0.03082	119.536	0.679
4.27622	31.7666		20.8241	3926.2		0.9344	-0.03021	120.515	0.679
4.27827	31.9464		20.8282	3927.18		0.9344	0.03296	121.472	0.679
4.28032	32.2164		20.8445	3928.97		0.9472	-0.02899	122.432	0.694
4.28237	32.4521		20.8486	3929.67		0.9472	0.03357	123.412	0.706
4.28442	32.6079		20.865	3935.34		0.96	-0.0351	124.402	0.707
4.28646	32.7829		20.8671	3938.15		0.96	0.03082	125.391	0.715
4.28851	32.9757		20.9695	4160.63		0.9728	-0.02869	126.385	0.715
4.29056	33.2478		20.9715	4163.79		0.9728	0.03021	127.35	0.713
4.29261	33.5771		20.9756	33556.8		0.9856	-0.03021	128.342	0.723
4.29466	33.7944		20.9777	34028.3		0.9856	0.03113	129.35	0.736
4.2967	34.0292		20.9797	34031.1		0.9984	-0.02899	130.34	0.736
4.29875	34.2478		21.0125	34443.8		0.9984	0.03021	131.353	0.75
4.3008	34.4443		21.0145	34475.6		1.0112	-0.03265	132.331	0.75
4.30285	34.634		21.0391	34476.3		1.0112	0.02991	133.307	0.771
4.3049	34.8302		21.0575	34481.4		1.024	-0.03113	134.301	0.771
4.30694	35.1369		21.1313	34482.2		1.024	0.03052	135.292	0.771
4.30899	35.3328		21.2501	34482.9		1.0368	-0.03357	136.277	0.779
4.31104	35.4861		21.2521	34484.9		1.0368	0.0296	137.271	0.787
4.31309	35.8421		21.2541	34486.3		1.0496	-0.03418	138.23	0.796
4.31514	36.0976		21.2603	34562.3		1.0496	0.0296	139.198	0.802
4.31718	36.4784		21.2623	34565.1		1.0624	-0.03235	140.187	0.809
4.31923	36.8097		21.2644	34566.4		1.0624	0.03082	141.147	0.809
4.32128	37.0949		21.2828	34568.8		1.0752	-0.0293	142.132	0.826
4.32333	37.353		21.2849	34571.8		1.0752	0.0293	143.066	0.837
4.32538	37.5403		21.289	34572.3		1.088	-0.02869	143.989	0.837
4.32742	37.7415		21.3893	34575.2		1.088	0.02716	144.926	0.843
4.32947	37.9075		21.4159	34576		1.1008	-0.02991	145.845	0.849
4.33152	38.1741		21.418	34576.9		1.1008	0.03357	146.734	0.849
4.33357	38.3514		21.5306	34578.4		1.1136	-0.02747	147.663	0.851
4.33562	38.5626		21.5429	34594.9		1.1136	0.03265	148.556	0.86
4.33766	38.8081		21.5593	34595.9		1.1264	-0.03418	149.471	0.868
4.33971	39.0449		21.5613	34598.6		1.1264	0.03235	150.402	0.88
4.34176	39.2753		21.5839	34599.2		1.1392	-0.02808	151.321	0.88
4.34381	39.453		21.5859	34599.8		1.1392	0.03174	152.239	0.884
4.34586	39.6482		21.6003	34603.5		1.152	-0.0354	153.135	0.884
4.3479	39.8987		21.6023	34603.9		1.152	0.03143	154.038	0.916
4.34995	40.1119		21.6371	34666.3		1.1648	-0.03296	154.966	0.916
4.352	40.3931		21.6392	34730.9		1.1648	0.02991	155.899	0.916
4.35405	40.6363		21.6412	34731.7		1.1776	-0.03387	156.805	0.914
4.3561	40.8733		21.6535	34732.1		1.1776	0.03357	157.734	0.929
4.35814	41.2071		21.6596	34750.8		1.1904	-0.03204	158.588	0.935
4.36019	41.4773		21.6617	34770		1.1904	0.03143	159.452	0.935
4.36224	41.6715		21.6822	34771.8		1.2032	-0.03204	160.351	0.935
4.36429	41.868		21.7088	34777.7		1.2032	0.03113	161.25	0.936
4.36634	42.0668		21.8563	34778		1.216	-0.02716	162.13	0.936
4.36838	42.2373		21.8583	34779.1		1.216	0.0296	163.004	0.936
4.37043	42.4591		21.8747	34779.8		1.2288	-0.03082	163.877	0.945
4.37248	42.6674		21.8972	34790.7		1.2288	0.03143	164.774	0.958
4.37453	42.8363		21.9075	34791.2		1.2416	-0.03357	165.683	0.958
4.37658	42.992		21.9095	34860.2		1.2416	0.03235	166.569	0.958
4.37862	43.1388		21.9177	34861.4		1.2544	-0.02869	167.442	0.945
4.38067	43.3842		21.9402	34862.4		1.2544	0.02747	168.274	0.952
4.38272	43.6438		21.9505	34863		1.2672	-0.03662	169.136	0.952
4.38477	43.8844		21.9812	34865.9		1.2672	0.02991	170.023	0.957
4.38682	44.1074		21.9832	34866.8		1.28	-0.03448	170.888	0.958
4.38886	44.3892		21.9873	34867.2		1.28	0.02899	171.754	0.958
4.39091	44.5901		22.0242	34868.1		1.2928	-0.03235	172.599	0.958
4.39296	44.753		22.0262	34870.8		1.2928	0.03204	173.409	0.982
4.39501	44.9038		22.0283	34873.7		1.3056	-0.03326	174.229	0.993
4.39706	45.1272		22.0529	34875.6		1.3056	0.03265	175.047	1.004
4.3991	45.3101		22.057	34876.7		1.3184	-0.03204	175.83	1.004
4.40115	45.5636		22.1082	34877.2		1.3184	0.03265	176.618	1.014
4.4032	45.8655		22.1102	34882.1		1.3312	-0.03174	177.252	1.026
4.40525	46.1437		22.1205	35140.4		1.3312	0.0296	177.939	1.037
4.4073	46.3599		22.1225	35143.3		1.344	-0.03357	178.699	1.046
4.40934	46.568		22.1266	35164.6		1.344	0.02869	179.439	1.046
4.41139	46.7151		22.1532	35165.1		1.3568	-0.02838	180.073	1.062
4.41344	47.0265		22.1635	35165.6		1.3568	0.03143	180.297	1.073
4.41549	47.2342		22.1655	35166.2		1.3696	-0.03021	180.878	1.08
4.41754	47.4328		22.1839	35167.2		1.3696	0.02991	181.573	1.08
4.41958	47.6678		22.186	35168		1.3824	-0.03174	182.276	1.08
4.42163	47.8782		22.1942	35169.8		1.3824	0.0354	182.931	1.101
4.42368	48.1785		22.2024	35185.9		1.3952	-0.02838	183.599	1.114
4.42573	48.3762		22.2044	35187.1		1.3952	0.0293	184.201	1.114
4.42778	48.5366		22.231	35187.8		1.408	-0.03479	184.79	1.114
4.42982	48.6836		22.2331	35188.7		1.408	0.03204	185.353	1.124
4.43187	48.8917		22.2474	35189.3		1.4208	-0.0354	185.887	1.153
4.43392	49.0546		22.2577	35189.8		1.4208	0.03113	186.407	1.153
4.43597	49.194		22.2679	35190.2		1.4336	-0.02899	186.908	1.153
4.43802	49.4147		22.274	35225.8		1.4336	0.03113	187.355	1.186
4.44006	49.7429		22.2761	35226.6		1.4464	-0.02991	187.779	1.203
4.44211	49.9185		22.3171	35227.8		1.4464	0.0293	188.206	1.203
4.44416	50.11		22.3355	35228.3		1.4592	-0.03082	188.587	1.203
4.44621	50.3145		22.3478	50694.7		1.4592	0.0293	188.991	1.218
4.44826	50.5115		22.3498	50882.6		1.472	-0.03418	189.345	1.25
4.4503	50.6968		22.3519	50884.9		1.472	0.03052	189.674	1.25
4.45235	50.8356		22.3826	50888.7		1.4848	-0.02838	189.974	1.25
4.4544	51.078		22.3846	50889.9		1.4848	0.03113	190.174	1.269
4.45645	51.265		22.3887	50890.5		1.4976	-0.02808	190.168	1.297
4.4585	51.5067		22.4317	53277.5		1.4976	0.02869	190.166	1.309
4.46054	51.6766		22.4338	53281.3		1.5104	-0.02869	190.204	1.309
4.46259	51.8621		22.4358	53303.6		1.5104	0.03326	190.237	1.327
4.46464	52.0611		22.4379	53304.1		1.5232	-0.03265	190.293	1.347
4.46669	52.3387		22.4481	53310.6		1.5232	0.03265	190.347	1.347
4.46874	52.7589		22.4502	53311.6		1.536	-0.03357	190.424	1.366
4.47078	53.1662		22.4563	53312.3		1.536	0.03021	190.559	1.381
4.47283	53.4797		22.4625	53319.3		1.5488	-0.03204	190.623	1.4
4.47488	53.7134		22.4645	53322		1.5488	0.03174	190.745	1.4
4.47693	53.8797		22.4666	53322.9		1.5616	-0.03113	190.902	1.418
4.47898	54.1168		22.4768	53323.8		1.5616	0.03204	191.053	1.416
4.48102	54.4091		22.4789	53453.4		1.5744	-0.03052	191.201	1.421
4.48307	54.6012		22.4809	53456.2		1.5744	0.02838	191.3	1.421
4.48512	54.7988		22.487	53506.1		1.5872	-0.03021	191.404	1.434
4.48717	55.0023		22.4891	53506.8		1.5872	0.03021	191.531	1.451
4.48922	55.2563		22.5321	53508.5		1.6	-0.03082	191.664	1.466
4.49126	55.4596		22.5833	53509.1		1.6	0.02899	191.792	1.473
4.49331	55.6524		22.6202	54700.2		1.6128	-0.03265	191.922	1.478
4.49536	55.9078		22.6222	55033.8		1.6128	0.02777	192.01	1.478
4.49741	56.2698		22.6345	55035.7		1.6256	-0.03052	192.083	1.486
4.49946	56.4713		22.6365	55036.4		1.6256	0.03235	192.157	1.486
4.5015	56.8717		22.6488	55037.4		1.6384	-0.02991	192.28	1.494
4.50355	57.2071		22.6898	55291.7		1.6384	0.03174	192.41	1.498
4.5056	57.3735		22.6918	55317.8		1.6512	-0.02991	192.472	1.507
4.50765	57.6514		22.6959	57188.1		1.6512	0.03235	192.462	1.531
4.5097	57.9199		22.698	57220.4		1.664	-0.03082	192.539	1.548
4.51174	58.1338		22.7	57221		1.664	0.0296	192.617	1.548
4.51379	58.3468		22.7041	57305.8		1.6768	-0.03082	192.739	1.561
4.51584	58.6241		22.7062	57310.6		1.6768	0.03021	192.855	1.574
4.51789	58.9759		22.7205	57311.6		1.6896	-0.02838	192.944	1.594
4.51994	59.4203		22.7246	57312.7		1.6896	0.02838	193.013	1.594
4.52198	59.7445		22.7308	57313.3		1.7024	-0.0351	193.066	1.607
4.52403	60.0068		22.7328	57314.5		1.7024	0.0296	193.091	1.626
4.52608	60.2216		22.7349	57316.4		1.7152	-0.03113	193.132	1.626
4.52813	60.3613		22.7369	57317.5		1.7152	0.03143	193.153	1.64
4.53018	60.6276		22.743	57318.9		1.728	-0.02838	193.194	1.656
4.53222	60.8055		22.7553	57319.5		1.728	0.03113	193.225	1.68
4.53427	61.0288		22.7635	57320.7		1.7408	-0.03448	193.229	1.694
4.53632	61.3409		22.7697	57382.8		1.7408	0.0296	193.246	1.694
4.53837	61.6253		22.7717	57386.2		1.7536	-0.03693	193.236	1.705
4.54042	61.8376		22.7738	57387.2		1.7536	0.02991	193.229	1.719
4.54246	62.082		22.7758	57388.3		1.7664	-0.02991	193.25	1.729
4.54451	62.3197		22.784	57409.1		1.7664	0.03082	193.274	1.729
4.54656	62.6096		22.786	57423.8		1.7792	-0.0351	193.308	1.729
4.54861	62.8762		22.825	57426.6		1.7792	0.03082	193.396	1.738
4.55066	63.1816		22.8393	57785.4		1.792	-0.03387	193.457	1.763
4.5527	63.3925		22.8413	57799.8		1.792	0.0293	193.518	1.763
4.55475	63.592		22.8721	57800.4		1.8048	-0.03357	193.597	1.777
4.5568	63.871		22.8762	57800.8		1.8048	0.0296	193.584	1.787
4.55885	64.0896		22.8905	57801.3		1.8176	-0.03143	193.54	1.799
4.5609	64.2328		22.8925	57845.8		1.8176	0.0293	193.6	1.799
4.56294	64.4811		22.8946	57847.2		1.8304	-0.03265	193.702	1.799
4.56499	64.6468		22.9048	57848.5		1.8304	0.03204	193.869	1.805
4.56704	64.8196		22.9294	57849.9		1.8432	-0.03143	194.058	1.834
4.56909	65.0933		22.9908	58295.5		1.8432	0.03479	194.191	1.856
4.57114	65.2888		22.9929	58298.4		1.856	-0.03174	194.265	1.873
4.57318	65.5072		23.0216	58299.1		1.856	0.03357	194.364	1.873
4.57523	65.7542		23.0339	58300.4		1.8688	-0.03113	194.464	1.889
4.57728	65.9523		23.042	58300.9		1.8688	0.03387	194.589	1.889
4.57933	66.1088		23.0461	58304.1		1.8816	-0.03174	194.725	1.906
4.58138	66.357		23.0871	58305.6		1.8816	0.0293	194.887	1.906
4.58342	66.5261		23.124	58306.5		1.8944	-0.03296	195.021	1.933
4.58547	66.736		23.126	58307.2		1.8944	0.03265	195.136	1.933
4.58752	66.9843		23.1281	58308.8		1.9072	-0.0293	195.261	1.933
4.58957	67.2873		23.1404	58310.5		1.9072	0.03204	195.385	1.948
4.59162	67.5166		23.1424	58313.2		1.92	-0.03326	195.504	1.977
4.59366	67.8023		23.1649	58313.5		1.92	0.03265	195.637	1.977
4.59571	68.081		23.2202	58314.2		1.9328	-0.02991	195.729	2.011
4.59776	68.4129		23.2428	58316.1		1.9328	0.03296	195.829	2.011
4.59981	68.5835		23.2448	58318.1		1.9456	-0.0296	195.947	2.011
4.60186	68.9239		23.2899	58344.1		1.9456	0.03082	196.045	2.023
4.6039	69.3738		23.2919	58478.8		1.9584	-0.03235	196.141	2.023
4.60595	69.5918		23.296	58482.6		1.9584	0.03052	196.223	2.023
4.608	69.8433		23.3083	58483.5		1.9712	-0.03326	196.287	2.042
4.61005	70.0489		23.3206	58484.2		1.9712	0.03296	196.381	2.042
4.6121	70.3287		23.3247	58485		1.984	-0.03143	196.501	2.054
4.61414	70.589		23.3329	58485.9		1.984	0.03387	196.642	2.07
4.61619	70.7733		23.3513	58493.9		1.9968	-0.03326	196.707	2.091
4.61824	71.1921		23.3533	70635.3		1.9968	0.03113	196.736	2.091
4.62029	71.4166		23.3554	75503.6		2.0096	-0.02838	196.769	2.113
4.62234	71.7056		23.3574	75513.9		2.0096	0.02899	196.827	2.133
4.62438	71.8986		23.3636	75516.1		2.0224	-0.03479	196.888	2.143
4.62643	72.0743		23.3697	75516.9		2.0224	0.03204	196.963	2.143
4.62848	72.2215		23.3902	75517.3		2.0352	-0.03326	197.027	2.17
4.63053	72.5114		23.425	75519.1		2.0352	0.02747	197.061	2.192
4.63258	72.7544		23.468	75520.3		2.048	-0.03113	197.106	2.21
4.63462	72.9039		23.4701	75520.9		2.048	0.03265	197.172	2.23
4.63667	73.11		23.4803	75521.4		2.0608	-0.03326	197.239	2.23
4.63872	73.4118		23.5336	75523.8		2.0608	0.02808	197.317	2.23
4.64077	73.6477		23.5356	75524.5		2.0736	-0.03723	197.365	2.266
4.64282	73.8106		23.5704	75525.9		2.0736	0.03021	197.408	2.266
4.64486	74.0181		23.5848	75528.2		2.0864	-0.02899	197.462	2.285
4.64691	74.3023		23.5971	75528.8		2.0864	0.03052	197.499	2.298
4.64896	74.448		23.6012	75529.3		2.0992	-0.02838	197.533	2.313
4.65101	74.647		23.6053	75531.2		2.0992	0.02808	197.522	2.323
4.65306	74.8673		23.6544	75532.6		2.112	-0.03296	197.474	2.323
4.6551	75.1036		23.6585	75533.2		2.112	0.03143	197.407	2.344
4.65715	75.2935		23.6708	75533.9		2.1248	-0.03326	197.424	2.352
4.6592	75.4818		23.6892	75534.7		2.1248	0.0354	197.439	2.371
4.66125	75.6126		23.6913	75535.5		2.1376	-0.0293	197.474	2.371
4.6633	75.9188		23.6933	75536.1		2.1376	0.03204	197.456	2.387
4.66534	76.2115		23.7404	75537.7		2.1504	-0.03357	197.409	2.387
4.66739	76.6284		23.8019	75547.8		2.1504	0.02838	197.377	2.4
4.66944	76.8798		23.8039	75548.6		2.1632	-0.03143	197.353	2.413
4.67149	77.0735		23.8059	75549		2.1632	0.03265	197.332	2.43
4.67354	77.3089		23.8121	75549.9		2.176	-0.02686	197.345	2.444
4.67558	77.4834		23.8285	75557.5		2.176	0.02899	197.353	2.454
4.67763	77.6432		23.8305	75561.1		2.1888	-0.02808	197.362	2.454
4.67968	77.9397		23.8367	75561.7		2.1888	0.03052	197.364	2.47
4.68173	78.1153		23.8408	75561.9		2.2016	-0.03326	197.362	2.487
4.68378	78.3607		23.8694	75581.6		2.2016	0.02899	197.377	2.497
4.68582	78.554		23.8715	75584		2.2144	-0.03113	197.408	2.497
4.68787	78.8011		23.935	75584.6		2.2144	0.03082	197.427	2.52
4.68992	79.1629		23.937	75585.2		2.2272	-0.02777	197.434	2.534
4.69197	79.3786		23.9473	75585.8		2.2272	0.03235	197.443	2.534
4.69402	79.6017		23.9493	75589.7		2.24	-0.03113	197.456	2.534
4.69606	79.806		23.9862	75590.5		2.24	0.03174	197.486	2.574
4.69811	80.0167		24.0005	75591		2.2528	-0.0296	197.509	2.574
4.70016	80.2162		24.0169	75591.7		2.2528	0.03021	197.516	2.614
4.70221	80.3941		24.0189	75593.2		2.2656	-0.03723	197.519	2.614
4.70426	80.7672		24.021	75594.4		2.2656	0.03052	197.503	2.614
4.7063	81.0495		24.0353	75594.8		2.2784	-0.0354	197.514	2.655
4.70835	81.2692		24.0394	75599.4		2.2784	0.02991	197.548	2.675
4.7104	81.4345		24.0538	75600		2.2912	-0.03357	197.583	2.675
4.71245	81.6455		24.0558	75600.4		2.2912	0.03479	197.61	2.675
4.7145	81.9742		24.0579	75608.3		2.304	-0.03815	197.64	2.675
4.71654	82.121		24.0599	75608.8		2.304	0.03052	197.67	2.693
4.71859	82.2506		24.0804	75629.2		2.3168	-0.03082	197.725	2.708
4.72064	82.4037		24.0824	75652.6		2.3168	0.03174	197.773	2.708
4.72269	82.6632		24.0886	75655.4		2.3296	-0.0354	197.802	2.724
4.72474	82.87		24.0906	75656.1		2.3296	0.03235	197.845	2.743
4.72678	83.2329		24.0927	75660		2.3424	-0.02899	197.863	2.758
4.72883	83.5165		24.1172	75660.8		2.3424	0.03235	197.916	2.758
4.73088	83.7168		24.1213	75662.1		2.3552	-0.03174	197.982	2.778
4.73293	83.8951		24.1234	75663		2.3552	0.03082	198.028	2.796
4.73498	84.1779		24.1316	75664.2		2.368	-0.03265	198.091	2.805
4.73702	84.3956		24.1357	75677		2.368	0.02777	198.17	2.823
4.73907	84.6006		24.1377	75679.4		2.3808	-0.03174	198.225	2.823
4.74112	84.8107		24.15	75679.9		2.3808	0.03235	198.295	2.823
4.74317	84.968		24.1643	75699.7		2.3936	-0.03235	198.353	2.836
4.74522	85.1419		24.1664	75894.6		2.3936	0.02991	198.458	2.865
4.74726	85.4047		24.1684	75895.3		2.4064	-0.03448	198.58	2.865
4.74931	85.5905		24.191	75904.6		2.4064	0.03052	198.693	2.879
4.75136	85.7662		24.193	75934.8		2.4192	-0.02777	198.822	2.89
4.75341	85.9613		24.2033	76000		2.4192	0.02594	198.996	2.904
4.75546	86.1284		24.2053	76001.1		2.432	-0.03296	199.107	2.904
4.7575	86.3229		24.2115	76010		2.432	0.03113	199.231	2.904
4.75955	86.4983		24.2135	76011.8		2.4448	-0.03082	199.376	2.919
4.7616	86.6715		24.2299	76012.3		2.4448	0.03052	199.497	2.941
4.76365	86.8358		24.234	76020		2.4576	-0.03235	199.619	2.941
4.7657	87.0222		24.236	76022.3		2.4576	0.03235	199.682	2.972
4.76774	87.1731		24.2381	76031.3		2.4704	-0.03235	199.777	2.972
4.76979	87.3271		24.2401	76032.6		2.4704	0.03448	199.904	2.989
4.77184	87.6964		24.2627	76033.6		2.4832	-0.0351	200.017	2.989
4.77389	88.0939		24.2729	76034.1		2.4832	0.03357	200.13	2.989
4.77594	88.3547		24.3077	76034.6		2.496	-0.03235	200.219	3.022
4.77798	88.5192		24.3179	76246.6		2.496	0.02899	200.271	3.037
4.78003	88.7262		24.32	76258.3		2.5088	-0.02991	200.346	3.037
4.78208	88.8984		24.3343	76259.9		2.5088	0.03021	200.442	3.037
4.78413	89.0683		24.3364	76260.5		2.5216	-0.03387	200.508	3.054
4.78618	89.2388		24.3384	76261.2		2.5216	0.03143	200.613	3.081
4.78822	89.4006		24.3446	76457.9		2.5344	-0.03174	200.67	3.081
4.79027	89.5546		24.3466	76592		2.5344	0.03448	200.731	3.081
4.79232	89.7193		24.3487	76593.3		2.5472	-0.03632	200.818	3.101
4.79437	89.8827		24.3507	76594.1		2.5472	0.03174	200.901	3.127
4.79642	90.138		24.363	76594.5		2.56	-0.02808	200.954	3.127
4.79846	90.3623		24.3651	76595.6		2.56	0.02777	200.989	3.127
4.80051	90.7313		24.3958	77999.9		2.5728	-0.03021	200.976	3.14
4.80256	90.9721		24.3978	78318.1		2.5728	0.03326	201.001	3.161
4.80461	91.4084		24.3999	78319		2.5856	-0.03357	201.042	3.161
4.80666	91.7439		24.4019	78319.5		2.5856	0.03387	201.087	3.161
4.8087	91.9554		24.4203	78320.4		2.5984	-0.03174	201.187	3.178
4.81075	92.2332		24.4838	78321		2.5984	0.03082	201.278	3.207
4.8128	92.4775		24.4879	78321.5		2.6112	-0.03021	201.362	3.207
4.81485	92.6328		24.49	78322.6		2.6112	0.0293	201.467	3.222
4.8169	92.9194		24.4941	78325.4		2.624	-0.03296	201.552	3.237
4.81894	93.2003		24.5023	78329		2.624	0.03204	201.651	3.237
4.82099	93.5261		24.5125	78329.4		2.6368	-0.03204	201.756	3.298
4.82304	93.937		24.5227	78330.3		2.6368	0.03204	201.803	3.298
4.82509	94.0875		24.5268	78331.1		2.6496	-0.03235	201.861	3.322
4.82714	94.2835		24.5289	78331.5		2.6496	0.03052	201.957	3.357
4.82918	94.4586		24.5309	78332.7		2.6624	-0.03326	202.059	3.357
4.83123	94.6081		24.533	78354.7		2.6624	0.0296	202.182	3.377
4.83328	94.837		24.535	78355.5		2.6752	-0.0296	202.246	3.418
4.83533	95.1183		24.5371	79256.1		2.6752	0.03052	202.372	3.418
4.83738	95.3341		24.5391	79373.7		2.688	-0.03113	202.527	3.418
4.83942	95.5873		24.5412	79375.1		2.688	0.0293	202.67	3.436
4.84147	95.8866		24.5453	79375.5		2.7008	-0.02869	202.823	3.45
4.84352	96.0573		24.5473	79377.1		2.7008	0.0296	202.959	3.471
4.84557	96.2772		24.5596	79377.9		2.7136	-0.03204	203.031	3.471
4.84762	96.4688		24.5617	79378.8		2.7136	0.02838	203.123	3.491
4.84966	96.6885		24.5637	79379.8		2.7264	-0.03265	203.222	3.499
4.85171	96.8321		24.6047	79463.6		2.7264	0.02686	203.299	3.493
4.85376	97.0687		24.6067	79465.6		2.7392	-0.03204	203.402	3.493
4.85581	97.3751		24.617	79468.1		2.7392	0.03265	203.478	3.501
4.85786	97.5712		24.6211	79469.6		2.752	-0.0293	203.501	3.495
4.8599	97.7497		24.6333	79470.3		2.752	0.0293	203.548	3.495
4.86195	97.9248		24.6497	79470.8		2.7648	-0.03296	203.64	3.511
4.864	98.2928		24.6907	79478.2		2.7648	0.03143	203.736	3.537
4.86605	98.4679		24.6927	79479		2.7776	-0.03021	203.826	3.548
4.8681	98.5956		24.6968	79483.4		2.7776	0.03082	203.901	3.566
4.87014	98.8319		24.7091	79486.7		2.7904	-0.02991	204.012	3.586
4.87219	99.1484		24.7112	79488.5		2.7904	0.0293	204.145	3.586
4.87424	99.3826		24.7132	79489.3		2.8032	-0.03052	204.237	3.586
4.87629	99.5892		24.746	79489.9		2.8032	0.02899	204.38	3.612
4.87834	99.7962		24.748	79490.5		2.816	-0.03784	204.499	3.612
4.88038	100.118		24.7542	79491.2		2.816	0.03357	204.617	3.612
4.88243	100.376		24.7603	79492.8		2.8288	-0.03235	204.764	3.627
4.88448	100.62		24.7624	79494.9		2.8288	0.03387	204.934	3.659
4.88653	100.865		24.8074	79506.1		2.8416	-0.03143	205.088	3.659
4.88858	101.146		24.8095	79506.7		2.8416	0.03265	205.263	3.676
4.89062	101.473		24.8259	79507.7		2.8544	-0.02777	205.385	3.676
4.89267	101.775		24.8279	79511.7		2.8544	0.03021	205.537	3.684
4.89472	101.99		24.8402	79512.1		2.8672	-0.03143	205.736	3.693
4.89677	102.268		24.8627	79550.7		2.8672	0.03082	205.899	3.693
4.89882	102.447		24.8873	79551.2		2.88	-0.03448	206.049	3.693
4.90086	102.669		24.8975	79551.7		2.88	0.02991	206.21	3.706
4.90291	102.961		24.9037	79555.8		2.8928	-0.02869	206.372	3.738
4.90496	103.254		24.9057	79556.8		2.8928	0.03082	206.551	3.752
4.90701	103.469		24.916	79557.4		2.9056	-0.0296	206.704	3.752
4.90906	103.693		24.9201	79557.7		2.9056	0.02991	206.85	3.752
4.9111	103.886		24.9262	79558.8		2.9184	-0.03174	207.006	3.79
4.91315	104.104		24.9283	79584.1		2.9184	0.03204	207.113	3.79
4.9152	104.349		24.9303	79861.7		2.9312	-0.02991	207.214	3.79
4.91725	104.489		24.9323	79862.4		2.9312	0.03052	207.348	3.828
4.9193	104.714		24.9426	79865.4		2.944	-0.03174	207.484	3.841
4.92134	104.887		24.9446	79865.9		2.944	0.03174	207.621	3.841
4.92339	105.179		24.9467	79866.9		2.9568	-0.02838	207.754	3.841
4.92544	105.401		24.9508	79868.3		2.9568	0.02899	207.873	3.865
4.92749	105.59		24.9528	79870		2.9696	-0.0293	208.01	3.898
4.92954	105.759		24.9549	79872.8		2.9696	0.02869	208.146	3.898
4.93158	105.919		24.9569	79881		2.9824	-0.03052	208.252	3.898
4.93363	106.123		24.961	79883.5		2.9824	0.02869	208.375	3.903
4.93568	106.336		24.9672	79885.7		2.9952	-0.03174	208.46	3.944
4.93773	106.47		24.9815	86369.5		2.9952	0.0351	208.54	3.944
4.93978	106.682		24.9836	86696		3.008	-0.03204	208.659	3.944
4.94182	106.854		24.9856	86701.3		3.008	0.0293	208.776	3.956
4.94387	107.069		24.9876	86702.8		3.0208	-0.0293	208.904	3.969
4.94592	107.334		24.9897	86704.9		3.0208	0.03021	209.038	3.969
4.94797	107.521		24.9917	86705.4		3.0336	-0.03052	209.132	3.969
4.95002	107.727		24.9938	86706.1		3.0336	0.03296	209.227	3.969
4.95206	108.004		24.9958	86706.9		3.0464	-0.0293	209.326	4.015
4.95411	108.211		24.9999	86707.6		3.0464	0.03052	209.402	4.015
4.95616	108.375		25.004	86710.3		3.0592	-0.02808	209.479	4.015
4.95821	108.586		25.0061	86725.3		3.0592	0.03601	209.542	4.025
4.96026	108.734		25.0143	86726		3.072	-0.0296	209.583	4.053
4.9623	108.988		25.0163	86726.5		3.072	0.03601	209.636	4.074
4.96435	109.148		25.0184	86726.9		3.0848	-0.03113	209.702	4.074
4.9664	109.512		25.0204	87126		3.0848	0.0293	209.766	4.074
4.96845	109.656		25.0225	87128		3.0976	-0.03235	209.858	4.115
4.9705	109.822		25.0286	87129.3		3.0976	0.03235	209.938	4.115
4.97254	110.025		25.047	87129.7		3.1104	-0.03082	210.015	4.115
4.97459	110.197		25.0491	87130.3		3.1104	0.03296	210.1	4.146
4.97664	110.643		25.0593	87131.6		3.1232	-0.03601	210.174	4.194
4.97869	110.828		25.0839	87632.8		3.1232	0.03265	210.266	4.194
4.98074	111.062		25.086	87668.5		3.136	-0.02777	210.372	4.194
4.98278	111.217		25.088	87869.6		3.136	0.02869	210.489	4.219
4.98483	111.46		25.0901	87870.2		3.1488	-0.03113	210.614	4.244
4.98688	111.805		25.0982	87871.6		3.1488	0.03021	210.766	4.258
4.98893	112.006		25.1023	87873.4		3.1616	-0.0296	210.888	4.258
4.99098	112.234		25.131	87873.9		3.1616	0.03052	211.053	4.258
4.99302	112.414		25.1331	87874.8		3.1744	-0.03784	211.178	4.272
4.99507	112.561		25.1658	87875.3		3.1744	0.0293	211.283	4.278
4.99712	112.749		25.1781	87876.2		3.1872	-0.03052	211.4	4.278
4.99917	113.006		25.1925	87877.2		3.1872	0.03296	211.497	4.278
5.00122	113.233		25.2027	87877.9		3.2	-0.02991	211.64	4.281
5.00326	113.605		25.2314	87878.8		3.2	0.03296	211.798	4.278
5.00531	113.853		25.2334	87879.2		3.2128	-0.03235	211.935	4.283
5.00736	114.03		25.2498	87879.9		3.2128	0.02838	212.076	4.281
5.00941	114.237		25.2682	87880.5		3.2256	-0.03296	212.224	4.286
5.01146	114.411		25.2744	87881.7		3.2256	0.02899	212.36	4.286
5.0135	114.634		25.2949	87882.4		3.2384	-0.03143	212.546	4.301
5.01555	114.858		25.3235	87883.1		3.2384	0.03204	212.695	4.338
5.0176	115.18		25.3358	87884.2		3.2512	-0.02869	212.86	4.338
5.01965	115.412		25.3727	87887		3.2512	0.02808	213.058	4.338
5.0217	115.652		25.3788	88040.8		3.264	-0.03204	213.214	4.367
5.02374	115.908		25.3809	88043.3		3.264	0.03082	213.434	4.405
5.02579	116.117		25.4054	88044.6		3.2768	-0.03113	213.689	4.414
5.02784	116.264		25.4075	88045.8		3.2768	0.02747	213.857	4.414
5.02989	116.614		25.4177	88047		3.2896	-0.03204	214.08	4.414
5.03194	116.804		25.4198	88048.2		3.2896	0.0296	214.299	4.434
5.03398	116.974		25.43	88049.6		3.3024	-0.03571	214.531	4.455
5.03603	117.261		25.4607	88050.2		3.3024	0.02716	214.693	4.455
5.03808	117.549		25.473	88051.1		3.3152	-0.03143	214.895	4.455
5.04013	117.798		25.4751	88051.9		3.3152	0.02899	215.027	4.468
5.04218	118.012		25.4853	88054		3.328	-0.02991	215.189	4.473
5.04422	118.159		25.4874	88066.8		3.328	0.0296	215.415	4.485
5.04627	118.387		25.4976	88067.4		3.3408	-0.03723	215.568	4.485
5.04832	118.659		25.5017	88068.1		3.3408	0.03143	215.758	4.485
5.05037	119.014		25.5037	88070.7		3.3536	-0.0351	215.919	4.497
5.05242	119.312		25.5119	88073.6		3.3536	0.03113	216.109	4.483
5.05446	119.547		25.514	88074.6		3.3664	-0.02777	216.334	4.479
5.05651	119.845		25.5529	88075.4		3.3664	0.03113	216.542	4.479
5.05856	120.05		25.5549	88093.5		3.3792	-0.03082	216.778	4.499
5.06061	120.38		25.5631	88099.2		3.3792	0.03326	216.974	4.499
5.06266	120.72		25.5672	88100.4		3.392	-0.03174	217.199	4.53
5.0647	120.97		25.5754	88114.8		3.392	0.03296	217.536	4.53
5.06675	121.111		25.5775	88164.7		3.4048	-0.03021	217.761	4.534
5.0688	121.245		25.5795	88165.3		3.4048	0.03235	218.061	4.546
5.07085	121.448		25.598	88165.9		3.4176	-0.03082	218.42	4.558
5.0729	121.703		25.6	88191		3.4176	0.03082	218.719	4.558
5.07494	121.895		25.602	88245.4		3.4304	-0.03326	219.048	4.574
5.07699	122.064		25.6164	88246.7		3.4304	0.0293	219.413	4.577
5.07904	122.273		25.6225	88248.5		3.4432	-0.03204	219.784	4.588
5.08109	122.457		25.6246	88487.6		3.4432	0.03052	220.207	4.588
5.08314	122.634		25.6266	88488.5		3.456	-0.03204	220.619	4.609
5.08518	122.857		25.6307	88490.8		3.456	0.0296	221.046	4.609
5.08723	123.189		25.6369	88498		3.4688	-0.03174	221.51	4.625
5.08928	123.594		25.6389	88499.5		3.4688	0.03265	222	4.629
5.09133	123.932		25.6532	88500.9		3.4816	-0.03204	222.516	4.642
5.09338	124.148		25.6573	88501.4		3.4816	0.03052	223.047	4.652
5.09542	124.402		25.6614	88508.8		3.4944	-0.03052	223.571	4.662
5.09747	124.695		25.6635	88512.9		3.4944	0.03082	224.135	4.662
5.09952	124.856		25.6819	88540		3.5072	-0.0296	224.739	4.662
5.10157	124.982		25.684	88541.5		3.5072	0.03235	225.34	4.683
5.10362	125.205		25.7065	88543		3.52	-0.03662	225.989	4.687
5.10566	125.605		25.7085	88543.6		3.52	0.03296	226.625	4.695
5.10771	125.872		25.7208	88544.2		3.5328	-0.03143	227.263	4.7
5.10976	126.034		25.7597	88544.6		3.5328	0.02838	227.933	4.7
5.11181	126.19		25.7618	88545.1		3.5456	-0.02808	228.619	4.704
5.11386	126.434		25.77	88545.8		3.5456	0.03113	229.331	4.712
5.1159	126.659		25.7905	88546.6		3.5584	-0.03326	230.067	4.715
5.11795	126.897		25.7987	88547.7		3.5584	0.0354	230.793	4.715
5.12	127.125		25.8007	88573.8		3.5712	-0.02991	231.541	4.726
5.12205	127.45		25.8027	88574.2		3.5712	0.03113	232.323	4.734
5.1241	127.737		25.8048	88575.4		3.584	-0.02991	233.095	4.74
5.12614	127.996		25.8069	88575.8		3.584	0.03296	233.927	4.74
5.12819	128.213		25.8109	88577		3.5968	-0.03052	234.733	4.739
5.13024	128.503		25.8294	88577.7		3.5968	0.02899	235.546	4.743
5.13229	128.704		25.8314	88578.3		3.6096	-0.03235	236.373	4.75
5.13434	128.826		25.8376	88580.6		3.6096	0.02899	237.199	4.751
5.13638	129.039		25.8417	88581.3		3.6224	-0.03265	238.033	4.751
5.13843	129.29		25.8519	88582.1		3.6224	0.03357	238.897	4.774
5.14048	129.521		25.854	88583.1		3.6352	-0.03082	239.731	4.783
5.14253	129.768		25.858	88586.7		3.6352	0.02747	240.585	4.796
5.14458	129.938		25.8601	88587.3		3.648	-0.02869	241.467	4.796
5.14662	130.207		25.8642	88589.2		3.648	0.03357	242.338	4.796
5.14867	130.349		25.8662	88592.1		3.6608	-0.03601	243.269	4.827
5.15072	130.62		25.8683	88592.7		3.6608	0.03021	244.173	4.827
5.15277	130.878		25.8847	88604.4		3.6736	-0.03387	245.084	4.827
5.15482	131.092		25.8867	88605.8		3.6736	0.03174	246.015	4.841
5.15686	131.269		25.9011	88606.3		3.6864	-0.03326	246.963	4.866
5.15891	131.529		25.9072	88610		3.6864	0.03052	247.924	4.866
5.16096	131.67		25.9174	88618.3		3.6992	-0.02777	248.919	4.866
5.16301	131.885		25.9195	88621.1		3.6992	0.03204	249.899	4.885
5.16506	132.24		25.9236	88622		3.712	-0.03204	250.873	4.911
5.1671	132.56		25.9256	88622.4		3.712	0.02869	251.885	4.911
5.16915	132.98		25.9277	88624.2		3.7248	-0.03113	252.877	4.911
5.1712	133.314		25.9318	88625		3.7248	0.02838	253.922	4.909
5.17325	133.559		25.9338	88626.1		3.7376	-0.03021	254.953	4.913
5.1753	133.738		25.9605	88627		3.7376	0.02899	255.991	4.918
5.17734	133.912		25.9809	88627.5		3.7504	-0.0296	257.051	4.918
5.17939	134.212		25.9994	88627.9		3.7504	0.03052	258.124	4.918
5.18144	134.364		26.0342	88628.9		3.7632	-0.03387	259.195	4.918
5.18349	134.535		26.0526	88636.6		3.7632	0.03143	260.296	4.938
5.18554	134.875		26.0547	88637.4		3.776	-0.02899	261.375	4.938
5.18758	135.16		26.0587	88712.9		3.776	0.02991	262.465	4.938
5.18963	135.388		26.0608	88717.8		3.7888	-0.03082	263.584	4.938
5.19168	135.572		26.069	88718.4		3.7888	0.02991	264.694	4.954
5.19373	135.743		26.0792	88719.9		3.8016	-0.0293	265.827	4.954
5.19578	136.178		26.0813	88721.9		3.8016	0.03021	266.949	4.961
5.19782	136.417		26.0915	88723.6		3.8144	-0.03296	268.064	4.961
5.19987	136.624		26.0936	88725.5		3.8144	0.02869	269.199	4.963
5.20192	136.927		26.1181	88726.1		3.8272	-0.02747	270.343	4.963
5.20397	137.138		26.1202	88727		3.8272	0.03143	271.476	4.963
5.20602	137.511		26.1243	88727.5		3.84	-0.03082	272.635	4.971
5.20806	137.92		26.1448	88728.5		3.84	0.03204	273.762	4.979
5.21011	138.08		26.1591	88729.2		3.8528	-0.03357	274.904	4.979
5.21216	138.289		26.1611	88730.1		3.8528	0.03204	276.058	4.979
5.21421	138.505		26.1632	88731.1		3.8656	-0.03174	277.199	4.976
5.21626	138.775		26.1755	88756.1		3.8656	0.02869	278.369	4.992
5.2183	138.986		26.1775	88758.7		3.8784	-0.0296	279.512	4.992
5.22035	139.373		26.2103	88759.4		3.8784	0.03082	280.638	4.992
5.2224	139.611		26.2349	88759.9		3.8912	-0.03265	281.78	4.997
5.22445	139.819		26.2635	88761.2		3.8912	0.03326	282.927	5.015
5.2265	140.029		26.2984	90170.4		3.904	-0.03662	284.064	5.015
5.22854	140.402		26.3004	90660.8		3.904	0.03296	285.224	5.015
5.23059	140.939		26.3025	90661.9		3.9168	-0.03143	286.338	5.027
5.23264	141.328		26.3086	90662.5		3.9168	0.03418	287.462	5.046
5.23469	141.615		26.3107	90663.8		3.9296	-0.03113	288.613	5.046
5.23674	141.838		26.3168	90670.6		3.9296	0.02838	289.754	5.046
5.23878	142.079		26.3189	90672		3.9424	-0.02869	290.915	5.045
5.24083	142.24		26.327	90672.4		3.9424	0.03052	292.046	5.071
5.24288	142.416		26.3352	90686.1		3.9552	-0.03296	293.156	5.071
5.24493	142.594		26.3373	90686.8		3.9552	0.03296	294.296	5.071
5.24698	142.818		26.3414	90687.2		3.968	-0.03113	295.458	5.104
5.24902	143.029		26.3475	90688.1		3.968	0.03174	296.605	5.101
5.25107	143.189		26.3721	90689.1		3.9808	-0.03754	297.779	5.101
5.25312	143.397		26.3741	90689.6		3.9808	0.03876	298.9	5.109
5.25517	143.632		26.3844	90690.7		3.9936	-0.0354	300.045	5.109
5.25722	143.847		26.3885	90691.1		3.9936	0.03571	301.182	5.116
5.25926	144.056		26.411	90691.5		4.0064	-0.04211	301.745	5.116
5.26131	144.198		26.4151	90692		4.0064	0.03448	301.778	5.116
5.26336	144.414		26.4171	90692.4		4.0192	-0.04456	301.635	5.124
5.26541	144.615		26.5236	90693.5		4.0192	0.04517	301.439	5.145
5.26746	144.77		26.5318	90694		4.032	-0.04517	301.228	5.145
5.2695	144.911		26.5564	90694.3		4.032	0.0473	301.011	5.156
5.27155	145.059		26.5605	90695.6		4.0448	-0.04547	300.771	5.156
5.2736	145.247		26.581	90696.2		4.0448	0.04028	300.553	5.138
5.27565	145.485		26.583	90697		4.0576	-0.03754	300.368	5.134
5.2777	145.97		26.5851	90697.7		4.0576	0.03967	300.207	5.134
5.27974	146.227		26.5892	90761.5		4.0704	-0.04364	300.147	5.134
5.28179	146.422		26.5912	90762.1		4.0704	0.04791	300.113	5.134
5.28384	146.566		26.6117	90764.2		4.0832	-0.03967	300.075	5.151
5.28589	146.826		26.6219	90764.7		4.0832	0.04456	300.053	5.156
5.28794	147.113		26.624	90766.7		4.096	-0.04089	300.026	5.156
[truncated: 46,590 more rows]

## Sheet: Figure 7
Figure 7
[truncated: 4,532 more rows]

[truncated: 3 more sheets: Figure S-3a, Figure S-3b, Figure S-4b]
